# Supplementary material for: Reconfigurable perovskite X-ray detector for intelligent imaging
Source: Nat Commun. 2024 Feb 27;15:1769. doi: 10.1038/s41467-024-46184-0 (PMC10899650; doi:10.1038/s41467-024-46184-0)
Supplement: Supplementary file 4 — Supplementary Software 1 [file 41467_2024_46184_MOESM4_ESM.zip]

Archive with 5 entries (5 files):
- Supplementary Code 1/CNN_class.py
- Supplementary Code 1/image_3D.mat
- Supplementary Code 1/image_address.mat
- Supplementary Code 1/readme.txt
- Supplementary Code 1/utils.py
