# Supplementary material for: Reconfigurable perovskite X-ray detector for intelligent imaging
Source: Nat Commun. 2024 Feb 27;15:1769. doi: 10.1038/s41467-024-46184-0 (PMC10899650; doi:10.1038/s41467-024-46184-0)
Supplement: Supplementary file 4 — Supplementary Software 1 [file 41467_2024_46184_MOESM4_ESM.zip › Supplementary Code 1/readme.txt]

Python 3.6 or higher and TensorFlow 2.0 or higher are required.

The image_3D.mat files has shape of (width, height,#images) , image_address.mat files has shape of (#images)
