# Supplementary material for: Reconfigurable perovskite X-ray detector for intelligent imaging
Source: Nat Commun. 2024 Feb 27;15:1769. doi: 10.1038/s41467-024-46184-0 (PMC10899650; doi:10.1038/s41467-024-46184-0)
Supplement: Supplementary file 5 — Supplementary Data 1 [file 41467_2024_46184_MOESM5_ESM.zip]

Archive with 205 entries (200 files):
- Supplementary Dataset/
- Supplementary Dataset/h/
- Supplementary Dataset/h/1.bmp
- Supplementary Dataset/h/10.bmp
- Supplementary Dataset/h/11.bmp
- Supplementary Dataset/h/12.bmp
- Supplementary Dataset/h/13.bmp
- Supplementary Dataset/h/14.bmp
- Supplementary Dataset/h/15.bmp
- Supplementary Dataset/h/16.bmp
- Supplementary Dataset/h/17.bmp
- Supplementary Dataset/h/18.bmp
- Supplementary Dataset/h/19.bmp
- Supplementary Dataset/h/2.bmp
- Supplementary Dataset/h/20.bmp
- Supplementary Dataset/h/21.bmp
- Supplementary Dataset/h/22.bmp
- Supplementary Dataset/h/23.bmp
- Supplementary Dataset/h/24.bmp
- Supplementary Dataset/h/25.bmp
- Supplementary Dataset/h/26.bmp
- Supplementary Dataset/h/27.bmp
- Supplementary Dataset/h/28.bmp
- Supplementary Dataset/h/29.bmp
- Supplementary Dataset/h/3.bmp
- Supplementary Dataset/h/30.bmp
- Supplementary Dataset/h/31.bmp
- Supplementary Dataset/h/32.bmp
- Supplementary Dataset/h/33.bmp
- Supplementary Dataset/h/34.bmp
- Supplementary Dataset/h/35.bmp
- Supplementary Dataset/h/36.bmp
- Supplementary Dataset/h/37.bmp
- Supplementary Dataset/h/38.bmp
- Supplementary Dataset/h/39.bmp
- Supplementary Dataset/h/4.bmp
- Supplementary Dataset/h/40.bmp
- Supplementary Dataset/h/41.bmp
- Supplementary Dataset/h/42.bmp
- Supplementary Dataset/h/43.bmp
- Supplementary Dataset/h/44.bmp
- Supplementary Dataset/h/45.bmp
- Supplementary Dataset/h/46.bmp
- Supplementary Dataset/h/47.bmp
- Supplementary Dataset/h/48.bmp
- Supplementary Dataset/h/49.bmp
- Supplementary Dataset/h/5.bmp
- Supplementary Dataset/h/50.bmp
- Supplementary Dataset/h/6.bmp
- Supplementary Dataset/h/7.bmp
- Supplementary Dataset/h/8.bmp
- Supplementary Dataset/h/9.bmp
- Supplementary Dataset/s/
- Supplementary Dataset/s/1.bmp
- Supplementary Dataset/s/10.bmp
- Supplementary Dataset/s/11.bmp
- Supplementary Dataset/s/12.bmp
- Supplementary Dataset/s/13.bmp
- Supplementary Dataset/s/14.bmp
- Supplementary Dataset/s/15.bmp
- Supplementary Dataset/s/16.bmp
- Supplementary Dataset/s/17.bmp
- Supplementary Dataset/s/18.bmp
- Supplementary Dataset/s/19.bmp
- Supplementary Dataset/s/2.bmp
- Supplementary Dataset/s/20.bmp
- Supplementary Dataset/s/21.bmp
- Supplementary Dataset/s/22.bmp
- Supplementary Dataset/s/23.bmp
- Supplementary Dataset/s/24.bmp
- Supplementary Dataset/s/25.bmp
- Supplementary Dataset/s/26.bmp
- Supplementary Dataset/s/27.bmp
- Supplementary Dataset/s/28.bmp
- Supplementary Dataset/s/29.bmp
- Supplementary Dataset/s/3.bmp
- Supplementary Dataset/s/30.bmp
- Supplementary Dataset/s/31.bmp
- Supplementary Dataset/s/32.bmp
- Supplementary Dataset/s/33.bmp
- Supplementary Dataset/s/34.bmp
- Supplementary Dataset/s/35.bmp
- Supplementary Dataset/s/36.bmp
- Supplementary Dataset/s/37.bmp
- Supplementary Dataset/s/38.bmp
- Supplementary Dataset/s/39.bmp
- Supplementary Dataset/s/4.bmp
- Supplementary Dataset/s/40.bmp
- Supplementary Dataset/s/41.bmp
- Supplementary Dataset/s/42.bmp
- Supplementary Dataset/s/43.bmp
- Supplementary Dataset/s/44.bmp
- Supplementary Dataset/s/45.bmp
- Supplementary Dataset/s/46.bmp
- Supplementary Dataset/s/47.bmp
- Supplementary Dataset/s/48.bmp
- Supplementary Dataset/s/49.bmp
- Supplementary Dataset/s/5.bmp
- Supplementary Dataset/s/50.bmp
- Supplementary Dataset/s/6.bmp
- Supplementary Dataset/s/7.bmp
- Supplementary Dataset/s/8.bmp
- Supplementary Dataset/s/9.bmp
- Supplementary Dataset/t/
- Supplementary Dataset/t/1.bmp
- Supplementary Dataset/t/10.bmp
- Supplementary Dataset/t/11.bmp
- Supplementary Dataset/t/12.bmp
- Supplementary Dataset/t/13.bmp
- Supplementary Dataset/t/14.bmp
- Supplementary Dataset/t/15.bmp
- Supplementary Dataset/t/16.bmp
- Supplementary Dataset/t/17.bmp
- Supplementary Dataset/t/18.bmp
- Supplementary Dataset/t/19.bmp
- Supplementary Dataset/t/2.bmp
- Supplementary Dataset/t/20.bmp
- Supplementary Dataset/t/21.bmp
- Supplementary Dataset/t/22.bmp
- Supplementary Dataset/t/23.bmp
- Supplementary Dataset/t/24.bmp
- Supplementary Dataset/t/25.bmp
- Supplementary Dataset/t/26.bmp
- Supplementary Dataset/t/27.bmp
- Supplementary Dataset/t/28.bmp
- Supplementary Dataset/t/29.bmp
- Supplementary Dataset/t/3.bmp
- Supplementary Dataset/t/30.bmp
- Supplementary Dataset/t/31.bmp
- Supplementary Dataset/t/32.bmp
- Supplementary Dataset/t/33.bmp
- Supplementary Dataset/t/34.bmp
- Supplementary Dataset/t/35.bmp
- Supplementary Dataset/t/36.bmp
- Supplementary Dataset/t/37.bmp
- Supplementary Dataset/t/38.bmp
- Supplementary Dataset/t/39.bmp
- Supplementary Dataset/t/4.bmp
- Supplementary Dataset/t/40.bmp
- Supplementary Dataset/t/41.bmp
- Supplementary Dataset/t/42.bmp
- Supplementary Dataset/t/43.bmp
- Supplementary Dataset/t/44.bmp
- Supplementary Dataset/t/45.bmp
- Supplementary Dataset/t/46.bmp
- Supplementary Dataset/t/47.bmp
- Supplementary Dataset/t/48.bmp
- Supplementary Dataset/t/49.bmp
- Supplementary Dataset/t/5.bmp
- Supplementary Dataset/t/50.bmp
- Supplementary Dataset/t/6.bmp
- Supplementary Dataset/t/7.bmp
- Supplementary Dataset/t/8.bmp
- Supplementary Dataset/t/9.bmp
- Supplementary Dataset/u/
- Supplementary Dataset/u/1.bmp
- Supplementary Dataset/u/10.bmp
- Supplementary Dataset/u/11.bmp
- Supplementary Dataset/u/12.bmp
- Supplementary Dataset/u/13.bmp
- Supplementary Dataset/u/14.bmp
- Supplementary Dataset/u/15.bmp
- Supplementary Dataset/u/16.bmp
- Supplementary Dataset/u/17.bmp
- Supplementary Dataset/u/18.bmp
- Supplementary Dataset/u/19.bmp
- Supplementary Dataset/u/2.bmp
- Supplementary Dataset/u/20.bmp
- Supplementary Dataset/u/21.bmp
- Supplementary Dataset/u/22.bmp
- Supplementary Dataset/u/23.bmp
- Supplementary Dataset/u/24.bmp
- Supplementary Dataset/u/25.bmp
- Supplementary Dataset/u/26.bmp
- Supplementary Dataset/u/27.bmp
- Supplementary Dataset/u/28.bmp
- Supplementary Dataset/u/29.bmp
- Supplementary Dataset/u/3.bmp
- Supplementary Dataset/u/30.bmp
- Supplementary Dataset/u/31.bmp
- Supplementary Dataset/u/32.bmp
- Supplementary Dataset/u/33.bmp
- Supplementary Dataset/u/34.bmp
- Supplementary Dataset/u/35.bmp
- Supplementary Dataset/u/36.bmp
- Supplementary Dataset/u/37.bmp
- Supplementary Dataset/u/38.bmp
- Supplementary Dataset/u/39.bmp
- Supplementary Dataset/u/4.bmp
- Supplementary Dataset/u/40.bmp
- Supplementary Dataset/u/41.bmp
- Supplementary Dataset/u/42.bmp
- Supplementary Dataset/u/43.bmp
- Supplementary Dataset/u/44.bmp
- Supplementary Dataset/u/45.bmp
- Supplementary Dataset/u/46.bmp
- Supplementary Dataset/u/47.bmp
- Supplementary Dataset/u/48.bmp
- Supplementary Dataset/u/49.bmp
- Supplementary Dataset/u/5.bmp
- Supplementary Dataset/u/50.bmp
- Supplementary Dataset/u/6.bmp
- Supplementary Dataset/u/7.bmp
- Supplementary Dataset/u/8.bmp
- Supplementary Dataset/u/9.bmp
