# Supplementary material for: Reconfigurable perovskite X-ray detector for intelligent imaging
Source: Nat Commun. 2024 Feb 27;15:1769. doi: 10.1038/s41467-024-46184-0 (PMC10899650; doi:10.1038/s41467-024-46184-0)
Supplement: Supplementary file 6 — Source Data [file 41467_2024_46184_MOESM6_ESM.xlsx]

## Sheet: Figure 2a S3
2a-XPS	w/o C60		with C60		S3										2a-PL
151.295	0.121	151.189	1.31096		151.295	6121.25	6160.43	6121.25	6145.34	6134.29	6123.3	6121.25	-39.1807		330	8.8461	5.47004
151.245	0.12121	151.139	1.30315		151.245	6127.5	6151.27	6111.65	6136.06	6124.8	6113.72	6111.65	-23.773		330.052	8.8461	5.47004
151.195	0.11799	151.089	1.30669		151.195	6032.5	6142.12	6102.05	6126.78	6115.3	6104.14	6102.05	-109.623		330.104	8.84366	5.4851
151.145	0.11909	151.039	1.31016		151.145	6065	6132.98	6092.45	6117.51	6105.81	6094.56	6092.45	-67.981		330.156	8.5408	7.35705
151.095	0.11786	150.989	1.30529		151.095	6028.75	6123.85	6082.85	6108.24	6096.31	6084.99	6082.85	-95.0972		330.209	8.25459	7.51727
151.045	0.11497	150.939	1.30455		151.045	5943.75	6114.72	6073.25	6098.98	6086.82	6075.41	6073.25	-170.972		330.261	7.93507	7.54096
150.995	0.11727	150.889	1.30075		150.995	6011.25	6105.61	6063.65	6089.73	6077.34	6065.83	6063.65	-94.356		330.313	7.75352	7.5271
150.945	0.11463	150.839	1.29514		150.945	5933.75	6096.5	6054.05	6080.49	6067.85	6056.25	6054.05	-162.748		330.365	7.39554	7.49996
150.895	0.11472	150.789	1.29688		150.895	5936.25	6087.4	6044.44	6071.25	6058.36	6046.68	6044.44	-151.15		330.417	7.31819	7.46383
150.845	0.1089	150.739	1.29854		150.845	5765	6078.31	6034.84	6062.02	6048.88	6037.1	6034.84	-313.31		330.469	7.30085	7.42526
150.795	0.11328	150.689	1.30275		150.795	5893.75	6069.23	6025.24	6052.8	6039.39	6027.53	6025.24	-175.481		330.521	7.30402	7.40414
150.745	0.10767	150.639	1.30008		150.745	5728.75	6060.16	6015.64	6043.59	6029.91	6017.95	6015.64	-331.412		330.573	7.32777	7.36902
150.695	0.10865	150.589	1.29627		150.695	5757.5	6051.1	6006.04	6034.38	6020.43	6008.38	6006.04	-293.603		330.626	7.38015	7.35729
150.645	0.1089	150.539	1.29567		150.645	5765	6042.05	5996.44	6025.19	6010.95	5998.8	5996.44	-277.053		330.678	7.44311	7.33391
150.595	0.11064	150.489	1.29981		150.595	5816.25	6033.02	5986.84	6016	6001.47	5989.23	5986.84	-216.766		330.73	7.52951	7.33948
150.545	0.10873	150.439	1.29714		150.545	5760	6023.99	5977.24	6006.82	5991.99	5979.65	5977.24	-263.988		330.782	7.62091	7.33449
150.495	0.10487	150.389	1.29334		150.495	5646.25	6014.97	5967.64	5997.65	5982.52	5970.08	5967.64	-368.722		330.834	7.72637	7.35166
150.445	0.10963	150.339	1.29514		150.445	5786.25	6005.97	5958.04	5988.49	5973.05	5960.51	5958.04	-219.717		330.886	7.83424	7.36207
150.395	0.10916	150.289	1.292		150.395	5772.5	5996.98	5948.44	5979.34	5963.57	5950.94	5948.44	-224.475		330.938	7.94649	7.38687
150.345	0.10649	150.239	1.29734		150.345	5693.75	5987.99	5938.84	5970.2	5954.1	5941.37	5938.84	-294.245		330.991	8.05939	7.40845
150.295	0.11302	150.189	1.29534		150.295	5886.25	5979.03	5929.24	5961.07	5944.64	5931.8	5929.24	-92.7769		331.043	8.16783	7.43692
150.245	0.10789	150.139	1.28713		150.245	5735	5970.07	5919.64	5951.95	5935.17	5922.23	5919.64	-235.071		331.095	8.27554	7.46455
150.195	0.11438	150.089	1.29487		150.195	5926.25	5961.13	5910.03	5942.84	5925.71	5912.66	5910.03	-34.8804		331.147	8.37247	7.49411
150.145	0.11412	150.039	1.29107		150.145	5918.75	5952.2	5900.43	5933.74	5916.24	5903.09	5900.43	-33.4522		331.199	8.46603	7.52409
150.095	0.11009	149.989	1.29541		150.095	5800	5943.29	5890.83	5924.66	5906.78	5893.52	5890.83	-143.289		331.251	8.54301	7.55292
150.045	0.10839	149.939	1.2934		150.045	5750	5934.39	5881.23	5915.58	5897.32	5883.95	5881.23	-184.389		331.303	8.61474	7.58227
149.995	0.1126	149.889	1.29814		149.995	5873.75	5925.5	5871.63	5906.52	5887.86	5874.38	5871.63	-51.7539		331.356	8.67237	7.60875
149.945	0.10827	149.839	1.29347		149.945	5746.25	5916.64	5862.03	5897.47	5878.41	5864.81	5862.03	-170.385		331.408	8.68596	7.63496
149.895	0.10954	149.789	1.29441		149.895	5783.75	5907.78	5852.43	5888.44	5868.96	5855.25	5852.43	-124.032		331.46	8.68462	7.65751
149.845	0.11149	149.739	1.29207		149.845	5841.25	5898.94	5842.83	5879.42	5859.51	5845.68	5842.83	-57.6943		331.512	8.70363	7.67737
149.795	0.10899	149.689	1.29768		149.795	5767.5	5890.12	5833.23	5870.41	5850.06	5836.12	5833.23	-122.624		331.564	8.72403	7.69354
149.745	0.11086	149.639	1.29307		149.745	5822.5	5881.32	5823.63	5861.41	5840.61	5826.55	5823.63	-58.8208		331.616	8.73853	7.70299
149.695	0.10572	149.589	1.29621		149.695	5671.25	5872.53	5814.03	5852.44	5831.16	5816.99	5814.03	-201.285		331.668	8.75537	7.70944
149.645	0.1092	149.539	1.29701		149.645	5773.75	5863.77	5804.43	5843.47	5821.72	5807.43	5804.43	-90.0176		331.72	8.76674	7.71066
149.595	0.10466	149.489	1.29481		149.595	5640	5855.02	5794.83	5834.53	5812.28	5797.86	5794.83	-215.019		331.773	8.78626	7.71024
149.545	0.10513	149.439	1.28973		149.545	5653.75	5846.29	5785.23	5825.6	5802.84	5788.3	5785.23	-192.541		331.825	8.80582	7.70283
149.495	0.10483	149.389	1.29167		149.495	5645	5837.58	5775.62	5816.68	5793.41	5778.74	5775.62	-192.582		331.877	8.82488	7.69533
149.445	0.10309	149.339	1.2898		149.445	5593.75	5828.9	5766.02	5807.79	5783.97	5769.18	5766.02	-235.144		331.929	8.84616	7.67909
149.395	0.10343	149.289	1.28786		149.395	5603.75	5820.23	5756.42	5798.91	5774.54	5759.62	5756.42	-216.478		331.981	8.86106	7.6704
149.345	0.10271	149.239	1.28239		149.345	5582.5	5811.58	5746.82	5790.05	5765.11	5750.06	5746.82	-229.084		332.033	8.87711	7.65057
149.295	0.10479	149.189	1.2892		149.295	5643.75	5802.96	5737.22	5781.22	5755.68	5740.51	5737.22	-159.213		332.085	8.88209	7.59296
149.245	0.10071	149.139	1.2902		149.245	5523.75	5794.36	5727.62	5772.4	5746.26	5730.95	5727.62	-270.615		332.138	8.88493	7.53096
149.195	0.09821	149.089	1.29173		149.195	5450	5785.79	5718.02	5763.6	5736.84	5721.4	5718.02	-335.791		332.19	8.87779	7.4734
149.145	0.09859	149.039	1.29427		149.145	5461.25	5777.24	5708.42	5754.82	5727.42	5711.84	5708.42	-315.993		332.242	8.86617	7.41142
149.095	0.10148	148.989	1.2942		149.095	5546.25	5768.72	5698.82	5746.07	5718	5702.29	5698.82	-222.472		332.294	8.84704	7.35519
149.045	0.10712	148.939	1.28993		149.045	5712.5	5760.23	5689.22	5737.34	5708.59	5692.73	5689.22	-47.727		332.346	8.82127	7.29437
148.995	0.10029	148.889	1.28359		148.995	5511.25	5751.76	5679.62	5728.64	5699.18	5683.18	5679.62	-240.511		332.398	8.79103	7.23355
148.945	0.09846	148.839	1.29347		148.945	5457.5	5743.32	5670.02	5719.96	5689.77	5673.63	5670.02	-285.822		332.45	8.75247	7.17731
148.895	0.098	148.789	1.28973		148.895	5443.75	5734.91	5660.42	5711.3	5680.36	5664.08	5660.42	-291.164		332.502	8.71257	7.12454
148.845	0.0988	148.739	1.288		148.845	5467.5	5726.54	5650.82	5702.67	5670.96	5654.53	5650.82	-259.038		332.555	8.66312	7.07911
148.795	0.10093	148.689	1.28419		148.795	5530	5718.19	5641.22	5694.08	5661.56	5644.99	5641.22	-188.193		332.607	8.61029	7.04131
148.745	0.10139	148.639	1.28853		148.745	5543.75	5709.88	5631.61	5685.51	5652.17	5635.44	5631.61	-166.132		332.659	8.55566	7.03834
148.695	0.09638	148.589	1.28452		148.695	5396.25	5701.6	5622.01	5676.97	5642.77	5625.89	5622.01	-305.355		332.711	8.5005	7.04962
148.645	0.09596	148.539	1.28332		148.645	5383.75	5693.36	5612.41	5668.46	5633.38	5616.35	5612.41	-309.615		332.763	8.44538	7.06377
148.595	0.10309	148.489	1.28706		148.595	5593.75	5685.16	5602.81	5659.98	5623.99	5606.81	5602.81	-91.4111		332.815	8.3908	7.09965
148.545	0.10275	148.439	1.28553		148.545	5583.75	5677	5593.21	5651.54	5614.61	5597.27	5593.21	-93.2476		332.867	8.33737	7.13111
148.495	0.09969	148.389	1.28906		148.495	5493.75	5668.87	5583.61	5643.14	5605.23	5587.73	5583.61	-175.124		332.92	8.28546	7.18305
148.445	0.1025	148.339	1.28499		148.445	5576.25	5660.79	5574.01	5634.77	5595.85	5578.19	5574.01	-84.5396		332.972	8.23554	7.22748
148.395	0.0952	148.289	1.28152		148.395	5361.25	5652.75	5564.41	5626.44	5586.48	5568.65	5564.41	-291.501		333.024	8.18785	7.2884
148.345	0.0966	148.239	1.28573		148.345	5402.5	5644.76	5554.81	5618.15	5577.11	5559.11	5554.81	-242.257		333.076	8.14275	7.32705
148.295	0.09647	148.189	1.2894		148.295	5398.75	5636.81	5545.21	5609.9	5567.74	5549.58	5545.21	-238.06		333.128	8.10039	7.39034
148.245	0.09464	148.139	1.28633		148.245	5345	5628.91	5535.61	5601.7	5558.38	5540.05	5535.61	-283.912		333.18	8.06115	7.4306
148.195	0.09401	148.089	1.28165		148.195	5326.25	5621.06	5526.01	5593.54	5549.02	5530.52	5526.01	-294.815		333.232	8.02435	7.52474
148.145	0.09541	148.039	1.27872		148.145	5367.5	5613.27	5516.41	5585.43	5539.67	5520.99	5516.41	-245.77		333.285	7.98985	7.582
148.095	0.09562	147.989	1.28072		148.095	5373.75	5605.53	5506.81	5577.37	5530.32	5511.46	5506.81	-231.783		333.337	7.95757	7.62175
148.045	0.09316	147.939	1.27972		148.045	5301.25	5597.85	5497.2	5569.36	5520.97	5501.93	5497.2	-296.601		333.389	7.92799	7.65559
147.995	0.0957	147.889	1.28199		147.995	5376.25	5590.23	5487.6	5561.41	5511.62	5492.41	5487.6	-213.981		333.441	7.90135	7.6758
147.945	0.09065	147.839	1.28366		147.945	5227.5	5582.67	5478	5553.51	5502.29	5482.89	5478	-355.172		333.493	7.87791	7.6933
147.895	0.09108	147.789	1.27651		147.895	5240	5575.18	5468.4	5545.67	5492.95	5473.36	5468.4	-335.179		333.545	7.85799	7.6949
147.845	0.09982	147.739	1.28172		147.845	5497.5	5567.76	5458.8	5537.89	5483.62	5463.85	5458.8	-70.2559		333.597	7.84197	7.69536
147.795	0.09452	147.689	1.27918		147.795	5341.25	5560.4	5449.2	5530.18	5474.3	5454.33	5449.2	-219.152		333.649	7.82996	7.67985
147.745	0.09702	147.639	1.28312		147.745	5415	5553.12	5439.6	5522.54	5464.98	5444.81	5439.6	-138.125		333.702	7.822	7.66454
147.695	0.09957	147.589	1.28212		147.695	5490	5545.93	5430	5514.96	5455.66	5435.3	5430	-55.9253		333.754	7.81773	7.63901
147.645	0.09749	147.539	1.27818		147.645	5428.75	5538.81	5420.4	5507.47	5446.35	5425.79	5420.4	-110.059		333.806	7.81686	7.61431
147.595	0.09273	147.489	1.28966		147.595	5288.75	5531.78	5410.8	5500.05	5437.04	5416.28	5410.8	-243.027		333.858	7.81911	7.58429
147.545	0.09783	147.439	1.28593		147.545	5438.75	5524.84	5401.2	5492.71	5427.74	5406.78	5401.2	-86.0859		333.91	7.82412	7.5547
147.495	0.09341	147.389	1.27531		147.495	5308.75	5517.99	5391.6	5485.46	5418.44	5397.28	5391.6	-209.239		333.962	7.83146	7.52365
147.445	0.096	147.339	1.28252		147.445	5385	5511.24	5382	5478.31	5409.15	5387.78	5382	-126.241		334.014	7.84065	7.49279
147.395	0.09817	147.289	1.27952		147.395	5448.75	5504.6	5372.4	5471.24	5399.87	5378.28	5372.4	-55.8481		334.067	7.85117	7.46348
147.345	0.09545	147.239	1.28132		147.345	5368.75	5498.06	5362.8	5464.28	5390.59	5368.78	5362.8	-129.315		334.119	7.8626	7.43436
147.295	0.10046	147.189	1.2886		147.295	5516.25	5491.65	5353.19	5457.43	5381.31	5359.29	5353.19	24.6045		334.171	7.87471	7.40887
147.245	0.10042	147.139	1.28639		147.245	5515	5485.35	5343.59	5450.69	5372.05	5349.8	5343.59	29.6519		334.223	7.88741	7.38043
147.195	0.10343	147.089	1.28399		147.195	5603.75	5479.18	5333.99	5444.06	5362.78	5340.32	5333.99	124.573		334.275	7.90072	7.35585
147.145	0.10003	147.039	1.28639		147.145	5503.75	5473.14	5324.39	5437.57	5353.52	5330.84	5324.39	30.6089		334.327	7.91456	7.33588
147.095	0.09906	146.989	1.28746		147.095	5475	5467.25	5314.79	5431.2	5344.27	5321.35	5314.79	7.75244		334.379	7.92883	7.32118
147.045	0.10585	146.939	1.28559		147.045	5675	5461.5	5305.19	5424.97	5335.03	5311.88	5305.19	213.497		334.431	7.94345	7.31227
146.995	0.10148	146.889	1.29127		146.995	5546.25	5455.92	5295.59	5418.9	5325.79	5302.41	5295.59	90.333		334.484	7.95833	7.30957
146.945	0.10296	146.839	1.28926		146.945	5590	5450.5	5285.99	5412.97	5316.56	5292.94	5285.99	139.504		334.536	7.9734	7.31334
146.895	0.10479	146.789	1.28452		146.895	5643.75	5445.25	5276.39	5407.22	5307.34	5283.48	5276.39	198.498		334.588	7.98857	7.32329
146.845	0.10322	146.739	1.28459		146.845	5597.5	5440.2	5266.79	5401.64	5298.12	5274.02	5266.79	157.303		334.64	8.00372	7.33845
146.795	0.10313	146.689	1.28553		146.795	5595	5435.34	5257.19	5396.25	5288.91	5264.56	5257.19	159.66		334.692	8.01873	7.35839
146.745	0.1095	146.639	1.28913		146.745	5782.5	5430.69	5247.59	5391.05	5279.71	5255.11	5247.59	351.809		334.744	8.03344	7.38272
146.695	0.10801	146.589	1.28573		146.695	5738.75	5426.27	5237.99	5386.07	5270.51	5245.66	5237.99	312.485		334.796	8.04764	7.41089
146.645	0.11111	146.539	1.2882		146.645	5830	5422.08	5228.39	5381.31	5261.32	5236.22	5228.39	407.923		334.849	8.06098	7.44224
146.595	0.10581	146.489	1.28833		146.595	5673.75	5418.14	5218.78	5376.79	5252.15	5226.78	5218.78	255.608		334.901	8.07312	7.47579
146.545	0.10678	146.439	1.289		146.545	5702.5	5414.47	5209.18	5372.52	5242.97	5217.35	5209.18	288.026		334.953	8.0838	7.51078
146.495	0.10619	146.389	1.28432		146.495	5685	5411.09	5199.58	5368.53	5233.81	5207.92	5199.58	273.907		335.005	8.09276	7.54638
146.445	0.1092	146.339	1.28753		146.445	5773.75	5408.01	5189.98	5364.83	5224.66	5198.5	5189.98	365.736		335.057	8.09981	7.58168
146.395	0.10373	146.289	1.28426		146.395	5612.5	5405.26	5180.38	5361.44	5215.51	5189.08	5180.38	207.237		335.109	8.10482	7.61598
146.345	0.10305	146.239	1.28679		146.345	5592.5	5402.86	5170.78	5358.38	5206.37	5179.67	5170.78	189.64		335.161	8.1077	7.6486
146.295	0.10381	146.189	1.28726		146.295	5615	5400.83	5161.18	5355.68	5197.25	5170.27	5161.18	214.17		335.214	8.10844	7.67945
146.245	0.10483	146.139	1.28909		146.245	5645	5399.2	5151.58	5353.36	5188.13	5160.87	5151.58	245.8		335.266	8.10704	7.70273
146.195	0.10356	146.089	1.28966		146.195	5607.5	5397.99	5141.98	5351.45	5179.02	5151.48	5141.98	209.505		335.318	8.10357	7.72167
146.145	0.10305	146.039	1.28526		146.145	5592.5	5397.25	5132.38	5349.99	5169.92	5142.1	5132.38	195.248		335.37	8.09809	7.7407
146.095	0.10347	145.989	1.29107		146.095	5605	5397.01	5122.78	5349	5160.83	5132.72	5122.78	207.995		335.422	8.09094	7.75379
146.045	0.10148	145.939	1.29153		146.045	5546.25	5397.29	5113.18	5348.53	5151.76	5123.36	5113.18	148.958		335.474	8.08246	7.76175
145.995	0.10322	145.889	1.28766		145.995	5597.5	5398.15	5103.58	5348.62	5142.69	5114	5103.58	199.346		335.526	8.07297	7.76482
145.945	0.10428	145.839	1.288		145.945	5628.75	5399.63	5093.98	5349.3	5133.63	5104.65	5093.98	229.116		335.578	8.06284	7.76314
145.895	0.10105	145.789	1.28466		145.895	5533.75	5401.79	5084.38	5350.65	5124.59	5095.31	5084.38	131.959		335.631	8.05238	7.7566
145.845	0.10156	145.739	1.28673		145.845	5548.75	5404.68	5074.77	5352.69	5115.56	5085.98	5074.77	144.072		335.683	8.04194	7.74528
145.795	0.09927	145.689	1.28833		145.795	5481.25	5408.36	5065.17	5355.51	5106.54	5076.65	5065.17	72.8921		335.735	8.03179	7.72936
145.745	0.10169	145.639	1.28793		145.745	5552.5	5412.9	5055.57	5359.18	5097.53	5067.34	5055.57	139.597		335.787	8.0222	7.70922
145.695	0.10139	145.589	1.28753		145.695	5543.75	5418.39	5045.97	5363.76	5088.53	5058.04	5045.97	125.359		335.839	8.01344	7.68545
145.645	0.10126	145.539	1.28706		145.645	5540	5424.93	5036.37	5369.36	5079.55	5048.76	5036.37	115.075		335.891	8.00573	7.65829
145.595	0.1005	145.489	1.28906		145.595	5517.5	5432.61	5026.77	5376.09	5070.58	5039.48	5026.77	84.8897		335.943	7.99932	7.62811
145.545	0.10165	145.439	1.28646		145.545	5551.25	5441.58	5017.17	5384.07	5061.63	5030.22	5017.17	109.669		335.996	7.99449	7.59507
145.495	0.10385	145.389	1.293		145.495	5616.25	5452	5007.57	5393.48	5052.69	5020.97	5007.57	164.252		336.048	7.99143	7.5608
145.445	0.10873	145.339	1.29561		145.445	5760	5464.06	4997.97	5404.49	5043.77	5011.73	4997.97	295.944		336.1	7.99036	7.52631
145.395	0.11192	145.289	1.28906		145.395	5853.75	5478.03	4988.37	5417.4	5034.86	5002.51	4988.37	375.721		336.152	7.99147	7.49259
145.345	0.10547	145.239	1.28933		145.345	5663.75	5494.25	4978.77	5432.51	5025.96	4993.31	4978.77	169.5		336.204	7.99499	7.45931
145.295	0.11277	145.189	1.29153		145.295	5878.75	5513.17	4969.17	5450.29	5017.08	4984.12	4969.17	365.584		336.256	8.0011	7.42605
145.245	0.10856	145.139	1.29808		145.245	5755	5535.38	4959.57	5471.34	5008.22	4974.95	4959.57	219.618		336.308	8.00995	7.3964
145.195	0.11349	145.089	1.30001		145.195	5900	5561.69	4949.97	5496.44	4999.38	4965.8	4949.97	338.308		336.361	8.0216	7.36413
145.145	0.11192	145.039	1.29828		145.145	5853.75	5593.21	4940.36	5526.71	4990.55	4956.67	4940.36	260.541		336.413	8.03611	7.31964
145.095	0.11917	144.989	1.29394		145.095	6067.5	5631.38	4930.76	5563.6	4981.75	4947.56	4930.76	436.122		336.465	8.05351	7.2848
145.045	0.11913	144.939	1.30562		145.045	6066.25	5678.14	4921.16	5609.03	4972.96	4938.48	4921.16	388.113		336.517	8.07375	7.26413
144.995	0.11968	144.889	1.29874		144.995	6082.5	5736.02	4911.56	5665.55	4964.19	4929.41	4911.56	346.478		336.569	8.09671	7.24917
144.945	0.12614	144.839	1.30308		144.945	6272.5	5808.3	4901.96	5736.4	4955.44	4920.38	4901.96	464.205		336.621	8.1222	7.2404
144.895	0.12868	144.789	1.30836		144.895	6347.5	5899.19	4892.36	5825.83	4946.71	4911.36	4892.36	448.315		336.673	8.14997	7.23824
144.845	0.13284	144.739	1.31243		144.845	6470	6013.89	4882.76	5939.02	4938	4902.38	4882.76	456.112		336.725	8.17971	7.24312
144.795	0.1387	144.689	1.31257		144.795	6642.5	6158.79	4873.16	6082.36	4929.32	4893.43	4873.16	483.709		336.778	8.21111	7.25552
144.745	0.15033	144.639	1.31417		144.745	6985	6341.53	4863.56	6263.47	4920.66	4884.51	4863.56	643.474		336.83	8.2438	7.27579
144.695	0.15372	144.589	1.31924		144.695	7085	6570.9	4853.96	6491.17	4912.02	4875.63	4853.96	514.099		336.882	8.27743	7.30403
144.645	0.16446	144.539	1.33079		144.645	7401.25	6857.13	4844.36	6775.66	4903.4	4866.78	4844.36	544.12		336.934	8.31163	7.34015
144.595	0.1769	144.489	1.3372		144.595	7767.5	7211.19	4834.76	7127.91	4894.82	4857.98	4834.76	556.315		336.986	8.34606	7.38394
144.545	0.18763	144.439	1.34455		144.545	8083.75	7644.71	4825.16	7559.56	4886.26	4849.21	4825.16	439.041		337.038	8.38052	7.43508
144.495	0.20508	144.389	1.35009		144.495	8597.5	8169.44	4815.56	8082.34	4877.72	4840.49	4815.56	428.059		337.09	8.41498	7.49312
144.445	0.2271	144.339	1.36217		144.445	9246.25	8796.3	4805.95	8707.18	4869.21	4831.82	4805.95	449.948		337.143	8.44915	7.55761
144.395	0.24599	144.289	1.38287		144.395	9802.5	9535.36	4796.35	9444.13	4860.73	4823.2	4796.35	267.137		337.195	8.48263	7.62813
144.345	0.27578	144.239	1.40537		144.345	10680	10393.7	4786.75	10300.3	4852.29	4814.64	4786.75	286.278		337.247	8.51505	7.70457
144.295	0.30634	144.189	1.41532		144.295	11580	11375.2	4777.15	11279.5	4843.87	4806.15	4777.15	204.803		337.299	8.54608	7.78578
144.245	0.3436	144.139	1.44155		144.245	12677.5	12479.1	4767.55	12381	4835.49	4797.71	4767.55	198.373		337.351	8.57544	7.87057
144.195	0.37688	144.089	1.46459		144.195	13657.5	13699	4757.95	13598.4	4827.14	4789.35	4757.95	-41.4853		337.403	8.60295	7.9576
144.145	0.41991	144.039	1.50531		144.145	14925	15023.1	4748.35	14919.9	4818.82	4781.06	4748.35	-98.0781		337.455	8.62841	8.04519
144.095	0.46668	143.989	1.54998		144.095	16302.5	16431.6	4738.75	16325.7	4810.54	4772.86	4738.75	-129.107		337.507	8.65176	8.13204
144.045	0.51999	143.939	1.5865		144.045	17872.5	17897.7	4729.15	17788.9	4802.3	4764.76	4729.15	-25.1543		337.56	8.6728	8.21681
143.995	0.56506	143.889	1.6323		143.995	19200	19386.5	4719.55	19274.8	4794.09	4756.74	4719.55	-186.531		337.612	8.69156	8.29799
143.945	0.6078	143.839	1.66642		143.945	20458.8	20855.3	4709.95	20740.4	4785.93	4748.84	4709.95	-396.555		337.664	8.708	8.37416
143.895	0.66493	143.789	1.72597		143.895	22141.2	22254.9	4700.35	22136.8	4777.81	4741.05	4700.35	-113.682		337.716	8.7223	8.4437
143.845	0.71322	143.739	1.78045		143.845	23563.8	23528.7	4690.75	23407	4769.73	4733.4	4690.75	35.1035		337.768	8.73442	8.50379
143.795	0.74034	143.689	1.82612		143.795	24362.5	24616.2	4681.15	24491	4761.7	4725.88	4681.15	-253.738		337.82	8.74456	8.55366
143.745	0.78504	143.639	1.87586		143.745	25678.8	25458.1	4671.55	25329	4753.71	4718.52	4671.55	220.664		337.872	8.7527	8.59255
143.695	0.80604	143.589	1.91164		143.695	26297.5	26001.7	4661.94	25868.5	4745.77	4711.33	4661.94	295.818		337.925	8.75897	8.61997
143.645	0.81712	143.539	1.95124		143.645	26623.8	26210.1	4652.34	26072.6	4737.89	4704.32	4652.34	413.615		337.977	8.76334	8.63544
143.595	0.81848	143.489	1.97327		143.595	26663.8	26068	4642.74	25925.9	4730.06	4697.52	4642.74	595.75		338.029	8.76563	8.63868
143.545	0.79968	143.439	1.99684		143.545	26110	25585.1	4633.14	25438.2	4722.28	4690.96	4633.14	524.863		338.081	8.76586	8.63013
143.495	0.77608	143.389	2.016		143.495	25415	24794.5	4623.54	24642.4	4714.56	4684.65	4623.54	620.514		338.133	8.76388	8.60984
143.445	0.74293	143.339	2.00251		143.445	24438.8	23746.2	4613.94	23588.6	4706.89	4678.62	4613.94	692.551		338.185	8.75914	8.53725
143.395	0.70813	143.289	1.98989		143.395	23413.8	22498.3	4604.34	22334.8	4699.3	4672.91	4604.34	915.404		338.237	8.75186	8.4675
143.345	0.66123	143.239	1.95918		143.345	22032.5	21111.8	4594.74	20942	4691.76	4667.56	4594.74	920.68		338.29	8.74208	8.43042
143.295	0.6109	143.189	1.90997		143.295	20550	19644.1	4585.14	19467.5	4684.3	4662.61	4585.14	905.885		338.342	8.73009	8.37527
143.245	0.55301	143.139	1.87839		143.245	18845	18146.8	4575.54	17962.8	4676.9	4658.14	4575.54	698.207		338.394	8.71605	8.31458
143.195	0.49368	143.089	1.81824		143.195	17097.5	16664.6	4565.94	16472.7	4669.58	4654.2	4565.94	432.935		338.446	8.70032	8.26449
143.145	0.4363	143.039	1.75615		143.145	15407.5	15233	4556.34	15032.5	4662.34	4650.91	4556.34	174.461		338.498	8.68337	8.20446
143.095	0.37968	142.989	1.70073		143.095	13740	13881.4	4546.74	13671.3	4655.18	4648.4	4546.74	-141.422		338.55	8.66609	8.14974
143.045	0.34123	142.939	1.65694		143.045	12607.5	12631	4537.14	12410.3	4648.1	4646.84	4537.14	-23.457		338.602	8.64911	8.08999
142.995	0.30074	142.889	1.58877		142.995	11415	11495.8	4527.53	11263.3	4641.11	4646.49	4527.53	-80.8408		338.654	8.63278	8.02995
142.945	0.26131	142.839	1.5399		142.945	10253.8	10484.2	4517.93	10238.1	4634.22	4647.69	4517.93	-230.426		338.707	8.61743	7.97259
142.895	0.23156	142.789	1.49416		142.895	9377.5	9597.64	4508.33	9335.92	4627.42	4650.96	4508.33	-220.139		338.759	8.60334	7.9187
142.845	0.20109	142.739	1.45551		142.845	8480	8834.33	4498.73	8554.09	4620.73	4656.98	4498.73	-354.326		338.811	8.5908	7.86915
142.795	0.1819	142.689	1.41752		142.795	7915	8188.57	4489.13	7886.04	4614.14	4666.65	4489.13	-273.571		338.863	8.58003	7.82397
142.745	0.17159	142.639	1.38808		142.745	7611.25	7652.37	4479.53	7322.53	4607.66	4681.23	4479.53	-41.1211		338.915	8.57119	7.78239
142.695	0.15716	142.589	1.36184		142.695	7186.25	7216.55	4469.93	6852.81	4601.31	4702.29	4469.93	-30.2988		338.967	8.56437	7.74311
142.645	0.1432	142.539	1.34762		142.645	6775	6871.17	4460.33	6464.93	4595.07	4731.83	4460.33	-96.1704		339.019	8.55957	7.70594
142.595	0.14184	142.489	1.32458		142.595	6735	6607.06	4450.73	6147.32	4588.97	4772.22	4450.73	127.945		339.072	8.55675	7.67102
142.545	0.13454	142.439	1.31844		142.545	6520	6415.74	4441.13	5888.8	4583	4826.2	4441.13	104.256		339.124	8.55575	7.63856
142.495	0.13212	142.389	1.30228		142.495	6448.75	6289.93	4431.53	5679.05	4577.18	4896.76	4431.53	158.822		339.176	8.55639	7.60873
142.445	0.12843	142.339	1.29741		142.445	6340	6223.51	4421.93	5508.96	4571.51	4986.89	4421.93	116.49		339.228	8.5568	7.58169
142.395	0.12847	142.289	1.291		142.395	6341.25	6211.4	4412.33	5370.53	4566	5099.52	4412.33	129.851		339.28	8.55475	7.55762
142.345	0.13097	142.239	1.28926		142.345	6415	6249.27	4402.73	5257.17	4560.66	5236.89	4402.73	165.726		339.332	8.54919	7.53668
142.295	0.1328	142.189	1.28346		142.295	6468.75	6333.04	4393.12	5163.41	4555.5	5400.38	4393.12	135.71		339.384	8.5397	7.51906
142.245	0.12745	142.139	1.28252		142.245	6311.25	6458.32	4383.52	5084.85	4550.53	5589.99	4383.52	-147.067		339.436	8.52603	7.50484
142.195	0.13997	142.089	1.27705		142.195	6680	6619.82	4373.92	5018.04	4545.75	5803.88	4373.92	60.1831		339.489	8.50802	7.49405
142.145	0.14583	142.039	1.2703		142.145	6852.5	6810.99	4364.32	4960.26	4541.19	6038.19	4364.32	41.5078		339.541	8.48562	7.48663
142.095	0.1527	141.989	1.26583		142.095	7055	7023.15	4354.72	4909.47	4536.85	6286.27	4354.72	31.8525		339.593	8.45887	7.48352
142.045	0.15296	141.939	1.26857		142.045	7062.5	7245.06	4345.12	4864.13	4532.75	6538.43	4345.12	-182.559		339.645	8.4279	7.48602
141.995	0.1662	141.889	1.26757		141.995	7452.5	7462.41	4335.52	4823.07	4528.89	6781.49	4335.52	-9.91406		339.697	8.39326	7.49358
141.945	0.16917	141.839	1.27117		141.945	7540	7657.64	4325.92	4785.44	4525.31	6998.74	4325.92	-117.639		339.749	8.35602	7.50575
141.895	0.17384	141.789	1.26162		141.895	7677.5	7811.03	4316.32	4750.57	4522	7171.09	4316.32	-133.53		339.801	8.31677	7.52188
141.845	0.178	141.739	1.26149		141.845	7800	7903.04	4306.72	4718.02	4519	7279.46	4306.72	-103.04		339.854	8.27605	7.54142
141.795	0.18118	141.689	1.26356		141.795	7893.75	7918.95	4297.12	4687.4	4516.32	7309.46	4297.12	-25.1987		339.906	8.2343	7.56379
141.745	0.18012	141.639	1.26202		141.745	7862.5	7853.27	4287.52	4658.46	4513.98	7255.87	4287.52	9.22607		339.958	8.19196	7.5886
141.695	0.18025	141.589	1.26056		141.695	7866.25	7711.67	4277.92	4630.98	4512	7124.52	4277.92	154.577		340.01	8.14936	7.61527
141.645	0.16798	141.539	1.26076		141.645	7505	7508.67	4268.32	4604.79	4510.4	6930.1	4268.32	-3.66699		340.062	8.1069	7.64316
141.595	0.16408	141.489	1.25882		141.595	7390	7263.31	4258.72	4579.75	4509.23	6691.76	4258.72	126.693		340.114	8.06492	7.6717
141.545	0.15275	141.439	1.26176		141.545	7056.25	6994.63	4249.11	4555.75	4508.49	6428.62	4249.11	61.6196		340.166	8.02384	7.70035
141.495	0.14566	141.389	1.27024		141.495	6847.5	6719.07	4239.51	4532.69	4508.23	6157.18	4239.51	128.427		340.219	7.98405	7.7278
141.445	0.13704	141.339	1.26229		141.445	6593.75	6449.64	4229.91	4510.49	4508.48	5890.49	4229.91	144.115		340.271	7.94594	7.75073
141.395	0.12622	141.289	1.26109		141.395	6275	6195.63	4220.31	4489.08	4509.27	5637.91	4220.31	79.3672		340.323	7.90991	7.76886
141.345	0.11642	141.239	1.27364		141.345	5986.25	5963.58	4210.71	4468.39	4510.65	5405.97	4210.71	22.6699		340.375	7.87642	7.7816
141.295	0.10432	141.189	1.26536		141.295	5630	5757.31	4201.11	4448.36	4512.66	5198.52	4201.11	-127.311		340.427	7.84588	7.78868
141.245	0.09982	141.139	1.26937		141.245	5497.5	5578.49	4191.51	4428.94	4515.35	5017.22	4191.51	-80.9927		340.479	7.81865	7.78996
141.195	0.0952	141.089	1.26857		141.195	5361.25	5427.09	4181.91	4410.1	4518.76	4862.05	4181.91	-65.835		340.531	7.79511	7.78556
141.145	0.08446	141.039	1.26683		141.145	5045	5301.6	4172.31	4391.77	4522.97	4731.47	4172.31	-256.595		340.583	7.7756	7.77553
141.095	0.08539	140.989	1.26329		141.095	5072.5	5199.76	4162.71	4373.93	4528.03	4623.21	4162.71	-127.262		340.636	7.76041	7.76016
141.045	0.07877	140.939	1.27157		141.045	4877.5	5118.77	4153.11	4356.54	4534.02	4534.42	4153.11	-241.265		340.688	7.74952	7.73964
140.995	0.08221	140.889	1.27431		140.995	4978.75	5055.6	4143.51	4339.57	4541.02	4462.03	4143.51	-76.854		340.74	7.74305	7.7154
140.945	0.07941	140.839	1.27651		140.945	4896.25	5007.37	4133.91	4322.99	4549.1	4403.09	4133.91	-111.121		340.792	7.74091	7.68829
140.895	0.07614	140.789	1.27491		140.895	4800	4971.4	4124.31	4306.77	4558.38	4354.86	4124.31	-171.397		340.844	7.74185	7.65897
140.845	0.08166	140.739	1.27444		140.845	4962.5	4945.42	4114.7	4290.89	4568.97	4314.98	4114.7	17.0815		340.896	7.747	7.62836
140.795	0.08178	140.689	1.27791		140.795	4966.25	4927.58	4105.1	4275.32	4580.98	4281.49	4105.1	38.668		340.948	7.75505	7.59764
140.745	0.08395	140.639	1.28025		140.745	5030	4916.45	4095.5	4260.05	4594.57	4252.83	4095.5	113.554		341.001	7.76653	7.56748
140.695	0.08115	140.589	1.28332		140.695	4947.5	4910.95	4085.9	4245.06	4609.91	4227.79	4085.9	36.5523		341.053	7.781	7.53883
140.645	0.07733	140.539	1.27865		140.645	4835	4910.37	4076.3	4230.32	4627.21	4205.45	4076.3	-75.3682		341.105	7.79742	7.51248
140.595	0.07605	140.489	1.27791		140.595	4797.5	4914.27	4066.7	4215.82	4646.72	4185.13	4066.7	-116.772		341.157	7.81735	7.48962
140.545	0.08153	140.439	1.28713		140.545	4958.75	4922.48	4057.1	4201.56	4668.77	4166.35	4057.1	36.271		341.209	7.83746	7.47113
140.495	0.08178	140.389	1.28719		140.495	4966.25	4935.04	4047.5	4187.51	4693.77	4148.76	4047.5	31.2129		341.261	7.86172	7.45775
140.445	0.08055	140.339	1.29207		140.445	4930	4952.21	4037.9	4173.66	4722.23	4132.12	4037.9	-22.21		341.313	7.88477	7.45009
140.395	0.08352	140.289	1.29027		140.395	5017.5	4974.53	4028.3	4160	4754.88	4116.25	4028.3	42.9678		341.366	7.91248	7.44854
140.345	0.087	140.239	1.28733		140.345	5120	5002.8	4018.7	4146.51	4792.67	4101.01	4018.7	117.202		341.418	7.93919	7.4534
140.295	0.08569	140.189	1.29641		140.295	5081.25	5038.17	4009.1	4133.2	4836.85	4086.31	4009.1	43.084		341.47	7.97147	7.46473
140.245	0.08616	140.139	1.2928		140.245	5095	5082.25	3999.5	4120.04	4889.12	4072.08	3999.5	12.752		341.522	8.00351	7.48255
140.195	0.09206	140.089	1.29033		140.195	5268.75	5137.21	3989.9	4107.03	4951.72	4058.25	3989.9	131.539		341.574	8.04111	7.50594
140.145	0.09435	140.039	1.2914		140.145	5336.25	5206.01	3980.3	4094.17	5027.66	4044.77	3980.3	130.238		341.626	8.07958	7.53406
140.095	0.09609	139.989	1.29714		140.095	5387.5	5292.47	3970.69	4081.44	5120.8	4031.62	3970.69	95.0352		341.678	8.12313	7.56613
140.045	0.10109	139.939	1.29794		140.045	5535	5401.51	3961.09	4068.83	5236.12	4018.74	3961.09	133.494		341.73	8.16844	7.60158
139.995	0.11221	139.889	1.30636		139.995	5862.5	5539.38	3951.49	4056.34	5379.9	4006.12	3951.49	323.124		341.783	8.21822	7.63931
139.945	0.11315	139.839	1.30749		139.945	5890	5713.74	3941.89	4043.97	5559.82	3993.73	3941.89	176.258		341.835	8.27057	7.67812
139.895	0.12372	139.789	1.32084		139.895	6201.25	5934.08	3932.29	4031.71	5785.41	3981.54	3932.29	267.173		341.887	8.32658	7.71692
139.845	0.13547	139.739	1.32111		139.845	6547.5	6211.39	3922.69	4019.55	6067.68	3969.54	3922.69	336.11		341.939	8.38545	7.75469
139.795	0.14914	139.689	1.32458		139.795	6950	6558.4	3913.09	4007.48	6419.38	3957.71	3913.09	391.602		341.991	8.44695	7.79056
139.745	0.16404	139.639	1.3346		139.745	7388.75	6989.27	3903.49	3995.51	6854.71	3946.03	3903.49	399.475		342.043	8.51127	7.82354
139.695	0.17808	139.589	1.34161		139.695	7802.5	7519.09	3893.89	3983.63	7388.75	3934.5	3893.89	283.406		342.095	8.57714	7.84825
139.645	0.20351	139.539	1.36391		139.645	8551.25	8163.91	3884.29	3971.83	8037.57	3923.09	3884.29	387.344		342.148	8.64495	7.871
139.595	0.22316	139.489	1.3794		139.595	9130	8938.95	3874.69	3960.11	8816.42	3911.8	3874.69	191.053		342.2	8.71327	7.89225
139.545	0.25231	139.439	1.39081		139.545	9988.75	9858.2	3865.09	3948.46	9739.31	3900.61	3865.09	130.545		342.252	8.78186	7.90967
139.495	0.28881	139.389	1.41151		139.495	11063.8	10933	3855.49	3936.89	10817.6	3889.52	3855.49	130.709		342.304	8.84975	7.92553
139.445	0.32192	139.339	1.44216		139.445	12038.8	12170.4	3845.89	3925.38	12058.3	3878.53	3845.89	-131.672		342.356	8.91557	7.9357
139.395	0.36491	139.289	1.4736		139.395	13305	13573.1	3836.28	3913.95	13464.1	3867.62	3836.28	-268.085		342.408	8.97951	7.94444
139.345	0.41372	139.239	1.51139		139.345	14742.5	15135.9	3826.68	3902.57	15029.9	3856.78	3826.68	-393.366		342.46	9.03939	7.94665
139.295	0.47347	139.189	1.54771		139.295	16502.5	16845.9	3817.08	3891.25	16742.8	3846.01	3817.08	-343.428		342.512	9.09599	7.94773
139.245	0.5303	139.139	1.5891		139.245	18176.2	18681.3	3807.48	3879.99	18581	3835.32	3807.48	-505.059		342.565	9.1468	7.94188
139.195	0.58866	139.089	1.64913		139.195	19895	20609.5	3797.88	3868.79	20511.8	3824.68	3797.88	-714.453		342.617	9.19246	7.93503
139.145	0.6645	139.039	1.70401		139.145	22128.8	22588.9	3788.28	3857.64	22493.8	3814.1	3788.28	-460.178		342.669	9.23117	7.92234
139.095	0.73521	138.989	1.76443		139.095	24211.2	24565.4	3778.68	3846.54	24472.7	3803.57	3778.68	-354.184		342.721	9.2615	7.90855
139.045	0.78805	138.939	1.81904		139.045	25767.5	26474.1	3769.08	3835.49	26383.7	3793.09	3769.08	-706.619		342.773	9.28131	7.89129
138.995	0.84832	138.889	1.8844		138.995	27542.5	28239.9	3759.48	3824.48	28151.7	3782.65	3759.48	-697.373		342.825	9.2247	7.87252
138.945	0.90234	138.839	1.95544		138.945	29133.8	29779.5	3749.88	3813.51	29693.5	3772.26	3749.88	-645.76		342.877	8.99559	7.85419
138.895	0.94054	138.789	2.02287		138.895	30258.8	31009.1	3740.28	3802.59	30925.1	3761.91	3740.28	-750.318		342.93	8.91247	7.83329
138.845	0.98438	138.739	2.08189		138.845	31550	31849.9	3730.68	3791.71	31768	3751.59	3730.68	-299.935		342.982	8.83155	7.81219
138.795	0.9893	138.689	2.13938		138.795	31695	32242.4	3721.08	3780.87	32162.4	3741.31	3721.08	-547.4		343.034	8.75014	7.76199
138.745	1	138.639	2.16248		138.745	32010	32156.3	3711.48	3770.07	32078.1	3731.06	3711.48	-146.258		343.086	8.66966	7.74388
138.695	0.99597	138.589	2.19539		138.695	31891.2	31597.4	3701.88	3759.3	31521	3720.85	3701.88	293.826		343.138	8.60016	7.72338
138.645	0.95484	138.539	2.2		138.645	30680	30605.9	3692.27	3748.57	30531.2	3710.66	3692.28	74.1367		343.19	8.54185	7.64632
138.595	0.91465	138.489	2.1972		138.595	29496.2	29248.4	3682.67	3737.86	29175.3	3700.49	3682.68	247.887		343.242	8.50017	7.70834
138.545	0.85757	138.439	2.18411		138.545	27815	27606.3	3673.07	3727.2	27534.9	3690.36	3673.07	208.713		343.294	8.47248	7.77198
138.495	0.80019	138.389	2.13818		138.495	26125	25764.7	3663.47	3716.56	25694.8	3680.24	3663.48	360.32		343.347	8.47176	7.84739
138.445	0.74416	138.339	2.08537		138.445	24475	23805	3653.87	3705.95	23736.6	3670.15	3653.89	670.043		343.399	8.50623	7.92871
138.395	0.65627	138.289	2.02935		138.395	21886.2	21798	3644.27	3695.37	21731.1	3660.08	3644.3	88.2266		343.451	9.02118	8.01572
138.345	0.589	138.239	1.95978		138.345	19905	19805.9	3634.67	3684.81	19740.3	3650.03	3634.74	99.0898		343.503	9.27662	8.11415
138.295	0.52097	138.189	1.88534		138.295	17901.2	17878.9	3625.07	3674.29	17814.6	3640	3625.23	22.3652		343.555	9.44504	8.22143
138.245	0.45514	138.139	1.80061		138.245	15962.5	16056.2	3615.47	3663.78	15993.1	3629.99	3615.8	-93.751		343.607	9.5787	8.31971
138.195	0.38532	138.089	1.72831		138.195	13906.2	14367.3	3605.87	3653.31	14305.1	3619.99	3606.54	-461.092		343.659	9.62148	8.43731
138.145	0.32956	138.039	1.65079		138.145	12263.8	12830.3	3596.27	3642.86	12768.6	3610.01	3597.59	-566.546		343.712	9.39538	8.53712
138.095	0.27791	137.989	1.5869		138.095	10742.5	11456.1	3586.67	3632.42	11394.5	3600.05	3589.2	-713.617		343.764	9.04723	8.657
138.045	0.24612	137.939	1.52274		138.045	9806.25	10247.8	3577.07	3622.01	10185.1	3590.09	3581.79	-441.525		343.816	8.51994	8.7511
137.995	0.21238	137.889	1.47888		137.995	8812.5	9202.14	3567.47	3611.63	9136.71	3580.16	3576.04	-389.641		343.868	7.33619	8.95067
137.945	0.17982	137.839	1.43328		137.945	7853.75	8311.74	3557.86	3601.26	8240.85	3570.23	3572.99	-457.986		343.92	7.04282	9.09787
137.895	0.15665	137.789	1.39495		137.895	7171.25	7565.27	3548.26	3590.91	7484.62	3560.32	3574.21	-394.02		343.972	7.23066	9.14714
137.845	0.14065	137.739	1.36911		137.845	6700	6950.73	3538.66	3580.58	6853.74	3550.42	3581.97	-250.727		344.024	7.63945	9.16454
137.795	0.12737	137.689	1.34261		137.795	6308.75	6455.6	3529.06	3570.28	6332.63	3540.53	3599.36	-146.854		344.077	7.85236	9.16457
137.745	0.12185	137.639	1.31717		137.745	6146.25	6068.29	3519.46	3559.98	5905.6	3530.65	3630.45	77.9619		344.129	7.98289	9.14724
137.695	0.11374	137.589	1.30142		137.695	5907.5	5778.92	3509.86	3549.71	5557.74	3520.78	3680.27	128.583		344.181	8.10851	9.11261
137.645	0.10695	137.539	1.28559		137.645	5707.5	5579.47	3500.26	3539.45	5275.1	3510.92	3754.78	128.033		344.233	8.18253	8.88058
137.595	0.10551	137.489	1.27357		137.595	5665	5464.23	3490.66	3529.21	5045.53	3501.07	3860.41	200.767		344.285	8.24671	8.72337
137.545	0.10763	137.439	1.25682		137.545	5727.5	5429.01	3481.06	3518.98	4858.48	3491.23	4003.5	298.491		344.337	8.27836	8.59921
137.495	0.10924	137.389	1.25722		137.495	5775	5470.31	3471.46	3508.77	4705.07	3481.39	4189.45	304.692		344.389	8.25436	8.48306
137.445	0.11472	137.339	1.25889		137.445	5936.25	5584.13	3461.86	3498.57	4578.06	3471.57	4421.5	352.121		344.442	8.24402	8.34619
137.395	0.11425	137.289	1.24727		137.395	5922.5	5764.79	3452.26	3488.39	4471.52	3461.75	4699.91	157.71		344.494	8.26369	8.20284
137.345	0.12227	137.239	1.23986		137.345	6158.75	6003.41	3442.66	3478.22	4380.87	3451.94	5020.35	155.343		344.546	8.29331	8.05644
137.295	0.12906	137.189	1.23839		137.295	6358.75	6287.07	3433.05	3468.06	4302.53	3442.13	5373.51	71.6816		344.598	8.32401	7.92339
137.245	0.13063	137.139	1.24366		137.245	6405	6598.42	3423.45	3457.92	4233.77	3432.34	5744.76	-193.421		344.65	8.36553	7.80695
137.195	0.14018	137.089	1.23592		137.195	6686.25	6915.96	3413.85	3447.79	4172.54	3422.54	6114.64	-229.708		344.702	8.40843	7.70075
137.145	0.15058	137.039	1.23672		137.145	6992.5	7215.66	3404.25	3437.67	4117.26	3412.76	6460.72	-223.157		344.754	8.45936	7.60226
137.095	0.16115	136.989	1.22958		137.095	7303.75	7472.36	3394.65	3427.57	4066.79	3402.98	6758.99	-168.611		344.806	8.51233	7.5268
137.045	0.17167	136.939	1.22464		137.045	7613.75	7662.69	3385.05	3417.47	4020.26	3393.2	6986.91	-48.9395		344.859	8.56931	7.45782
136.995	0.16756	136.889	1.22317		136.995	7492.5	7767.57	3375.45	3407.39	3977.03	3383.44	7126.07	-275.068		344.911	8.6284	7.37908
136.945	0.16832	136.839	1.2233		136.945	7515	7774.54	3365.85	3397.31	3936.61	3373.67	7164.5	-259.539		344.963	8.69623	7.31359
136.895	0.17002	136.789	1.2255		136.895	7565	7679.3	3356.25	3387.25	3898.61	3363.91	7098.27	-114.298		345.015	8.7696	7.27212
136.845	0.1707	136.739	1.21803		136.845	7585	7486.16	3346.65	3377.2	3862.74	3354.16	6932.02	98.8389		345.067	8.82756	7.24426
136.795	0.16909	136.689	1.22444		136.795	7537.5	7207.48	3337.05	3367.15	3828.75	3344.41	6678.3	330.024		345.119	8.88896	7.22651
136.745	0.15466	136.639	1.22016		136.745	7112.5	6861.9	3327.45	3357.12	3796.47	3334.67	6355.99	250.597		345.171	8.93991	7.22449
136.695	0.14405	136.589	1.21349		136.695	6800	6472.14	3317.85	3347.1	3765.72	3324.93	5987.94	327.865		345.224	8.98127	7.26038
136.645	0.12923	136.539	1.21616		136.645	6363.75	6061.69	3308.25	3337.08	3736.35	3315.19	5597.81	302.065		345.276	9.01705	7.36993
136.595	0.11056	136.489	1.21409		136.595	5813.75	5653.02	3298.65	3327.07	3708.25	3305.46	5208.18	160.731		345.328	9.04447	7.46659
136.545	0.09621	136.439	1.21776		136.545	5391.25	5265.02	3289.05	3317.08	3681.31	3295.73	4838.04	126.232		345.38	9.06379	7.53354
136.495	0.07665	136.389	1.21889		136.495	4815	4911.78	3279.44	3307.09	3655.43	3286	4501.59	-96.7773		345.432	9.07711	7.61378
136.445	0.06744	136.339	1.21642		136.445	4543.75	4602.19	3269.84	3297.1	3630.54	3276.28	4207.8	-58.4404		345.484	9.08054	7.69615
136.395	0.05445	136.289	1.20935		136.395	4161.25	4339.84	3260.24	3287.13	3606.54	3266.56	3960.34	-178.594		345.536	9.08113	7.79
136.345	0.04758	136.239	1.21929		136.345	3958.75	4124.36	3250.64	3277.16	3583.39	3256.85	3758.89	-165.612		345.588	9.07122	7.88289
136.295	0.04074	136.189	1.21736		136.295	3757.5	3952.13	3241.04	3267.2	3561	3247.13	3599.92	-194.633		345.641	9.06168	7.98453
136.245	0.03395	136.139	1.21636		136.245	3557.5	3817.59	3231.44	3257.25	3539.32	3237.42	3477.92	-260.093		345.693	9.04219	8.0826
136.195	0.02958	136.089	1.21362		136.195	3428.75	3714.33	3221.84	3247.31	3518.32	3227.72	3386.5	-285.576		345.745	9.02475	8.18647
136.145	0.02326	136.039	1.21275		136.145	3242.5	3635.81	3212.24	3237.37	3497.92	3218.01	3319.22	-393.311		345.797	8.99839	8.2866
136.095	0.02131	135.989	1.21255		136.095	3185	3576.18	3202.64	3227.44	3478.1	3208.31	3270.25	-391.181		345.849	8.97465	8.38212
136.045	0.01732	135.939	1.20714		136.045	3067.5	3530.42	3193.04	3217.51	3458.81	3198.61	3234.59	-462.918		345.901	8.94331	8.47481
135.995	0.01604	135.889	1.21155		135.995	3030	3494.5	3183.44	3207.6	3440.02	3188.92	3208.28	-464.502		345.953	8.91449	8.56332
135.945	0.01702	135.839	1.20654		135.945	3058.75	3465.38	3173.84	3197.68	3421.7	3179.22	3188.28	-406.627		346.006	8.87957	8.64389
135.895	0.01732	135.789	1.20427		135.895	3067.5	3440.81	3164.24	3187.78	3403.8	3169.53	3172.41	-373.312		346.058	8.84643	8.7217
135.845	0.01252	135.739	1.21175		135.845	2926.25	3419.26	3154.64	3177.88	3386.32	3159.84	3159.13	-493.01		346.11	8.80747	8.78566
135.795	0.01511	135.689	1.21235		135.795	3002.5	3399.68	3145.03	3167.98	3369.21	3150.16	3147.44	-397.182		346.162	8.75854	8.83758
135.745	0.01053	135.639	1.20714		135.745	2867.5	3381.4	3135.43	3158.09	3352.46	3140.47	3136.68	-513.904		346.214	8.71778	8.87651
135.695	0.0121	135.589	1.21155		135.695	2913.75	3364.01	3125.83	3148.21	3336.04	3130.79	3126.47	-450.256		346.266	8.67705	8.90154
135.645	0.0115	135.539	1.21035		135.645	2896.25	3347.22	3116.23	3138.33	3319.94	3121.11	3116.54	-450.972		346.318	8.63237	8.91221
135.595	0.01528	135.489	1.20921		135.595	3007.5	3330.9	3106.63	3128.46	3304.13	3111.43	3106.78	-323.4		346.37	8.58843	8.9013
135.545	0.01401	135.439	1.21055		135.545	2970	3314.95	3097.03	3118.59	3288.6	3101.75	3097.1	-344.945		346.423	8.54047	8.84584
135.495	0.01201	135.389	1.20474		135.495	2911.25	3299.3	3087.43	3108.72	3273.33	3092.08	3087.46	-388.049		346.475	8.49481	8.82634
135.445	0.0104	135.339	1.20541		135.445	2863.75	3283.93	3077.83	3098.86	3258.3	3082.41	3077.84	-420.179		346.527	8.44774	8.79181
135.395	0.00717	135.289	1.20387		135.395	2768.75	3268.8	3068.23	3089.01	3243.51	3072.73	3068.24	-500.054		346.579	8.4036	8.74046
135.345	0.00828	135.239	1.21162		135.345	2801.25	3253.91	3058.63	3079.16	3228.94	3063.06	3058.63	-452.661		346.631	8.36376	8.68649
135.295	0.01091	135.189	1.20808		135.295	2878.75	3239.23	3049.03	3069.32	3214.57	3053.4	3049.03	-360.482		346.683	8.32568	8.63947
135.245	0.00942	135.139	1.20534		135.245	2835	3224.76	3039.43	3059.47	3200.41	3043.73	3039.43	-389.756		346.735	8.28616	8.57558
135.195	0.00577	135.089	1.20427		135.195	2727.5	3210.47	3029.83	3049.64	3186.42	3034.06	3029.83	-482.973		346.788	8.2489	8.5007
135.145	0.00552	135.039	1.21395		135.145	2720	3196.37	3020.23	3039.81	3172.62	3024.4	3020.23	-476.37		346.84	8.22028	8.42199
135.095	0.00815	134.989	1.2		135.095	2797.5	3182.44	3010.62	3029.98	3158.97	3014.74	3010.62	-384.938		346.892	8.19055	8.33845
135.045	0.00454	134.939	1.20027		135.045	2691.25	3168.67	3001.02	3020.15	3145.49	3005.07	3001.02	-477.42		346.944	8.15043	8.24374
134.995	0.00526	134.889	1.20828		134.995	2712.5	3155.06	2991.42	3010.33	3132.16	2995.42	2991.42	-442.557		346.996	8.12561	8.15406
134.945	0.00522	134.839	1.20381		134.945	2711.25	3141.59	2981.82	3000.51	3118.97	2985.76	2981.82	-430.342		347.048	8.10996	8.07012
134.895	0.00713	134.789	1.20588		134.895	2767.5	3128.27	2972.22	2990.7	3105.91	2976.1	2972.22	-360.766		347.1	8.09833	7.98362
134.845	0.00492	134.739	1.20567		134.845	2702.5	3115.07	2962.62	2980.89	3092.98	2966.44	2962.62	-412.572		347.153	8.0905	7.89578
134.795	0.00603	134.689	1.20481		134.795	2735	3102.01	2953.02	2971.09	3080.17	2956.79	2953.02	-367.006		347.205	8.08628	7.81142
134.745	0.00501	134.639	1.20708		134.745	2705	3089.06	2943.42	2961.28	3067.48	2947.14	2943.42	-384.061		347.257	8.08556	7.73002
134.695	0	134.589	1.2022		134.695	2557.5	3076.23	2933.82	2951.49	3054.9	2937.48	2933.82	-518.731		347.309	8.08826	7.65407
134.645	0.00229	134.539	1.20935		134.645	2625	3063.51	2924.22	2941.69	3042.43	2927.83	2924.22	-438.512		347.361	8.09445	7.58302
134.595	0.00403	134.489	1.2024		134.595	2676.25	3050.9	2914.62	2931.9	3030.06	2918.18	2914.62	-374.646		347.413	8.10429	7.51876
134.545	0.00403	134.439	1.20594		134.545	2676.25	3038.38	2905.02	2922.11	3017.78	2908.53	2905.02	-362.131		347.465	8.1181	7.46105
134.495	0.00365	134.389	1.20561		134.495	2665	3025.96	2895.42	2912.32	3005.59	2898.88	2895.42	-360.961		347.517	8.13616	7.41135
134.445	0.00552	134.339	1.20361		134.445	2720	3013.64	2885.82	2902.54	2993.5	2889.24	2885.82	-293.635		347.57	8.15883	7.36956
134.395	0.00632	134.289	1.20441		134.395	2743.75	3001.39	2876.22	2892.76	2981.48	2879.59	2876.22	-257.644		347.622	8.18625	7.33679
134.345	0.0039	134.239	1.20634		134.345	2672.5	2989.24	2866.61	2882.98	2969.55	2869.94	2866.61	-316.738		347.674	8.21821	7.3129
134.295	0.00323	134.189	1.20447		134.295	2652.5	2977.16	2857.01	2873.2	2957.69	2860.3	2857.01	-324.661		347.726	8.25436	7.29882
134.245	0.00441	134.139	1.20474		134.245	2687.5	2965.16	2847.41	2863.43	2945.9	2850.65	2847.41	-277.661		347.778	8.29421	7.28476
134.195	0.00463	134.089	1.20234		134.195	2693.75	2953.24	2837.81	2853.66	2934.19	2841.01	2837.81	-259.486		347.83	8.33402	7.28489
134.145	0.00331	134.039	1.2034		134.145	2655	2941.38	2828.21	2843.89	2922.54	2831.37	2828.21	-286.381		347.882	8.37615	7.31283
134.095	0.0045	133.989	1.21135		134.095	2690	2929.59	2818.61	2834.13	2910.96	2821.73	2818.61	-239.593		347.935	8.42063	7.35004
134.045	0.00433	133.939	1.20414		134.045	2685	2917.87	2809.01	2824.37	2899.44	2812.09	2809.01	-232.87		347.987	8.46427	7.4014
133.995	0.00598	133.889	1.20441		133.995	2733.75	2906.21	2799.41	2814.61	2887.97	2802.45	2799.41	-172.46		348.039	8.50993	7.46037
133.945	0.00352	133.839	1.20614		133.945	2661.25	2894.61	2789.81	2804.85	2876.57	2792.81	2789.81	-233.36		348.091	8.5504	7.53126
133.895	0.00327	133.789	1.20561		133.895	2653.75	2883.07	2780.21	2795.1	2865.22	2783.17	2780.21	-229.317		348.143	8.59148	7.60759
133.845	0.00216	133.739	1.20588		133.845	2621.25	2871.58	2770.61	2785.35	2853.92	2773.53	2770.61	-250.33		348.195	8.6219	7.68737
133.795	0.00526	133.689	1.20387		133.795	2712.5	2860.14	2761.01	2775.6	2842.67	2763.89	2761.01	-147.645		348.247	8.65025	7.76952
133.745	0.00284	133.639	1.20741		133.745	2641.25	2848.76	2751.41	2765.85	2831.47	2754.26	2751.41	-207.512		348.3	8.66741	7.83839
133.695	0.00272	133.589	1.21215		133.695	2637.5	2837.43	2741.8	2756.11	2820.31	2744.62	2741.8	-199.929		348.352	8.67888	7.90452
133.645	0.00182	133.539	1.20367		133.645	2611.25	2826.14	2732.2	2746.36	2809.2	2734.99	2732.2	-214.893		348.404	8.66704	7.93464
133.595	0.00127	133.489	1.20167		133.595	2595	2814.9	2722.6	2736.62	2798.14	2725.35	2722.6	-219.902		348.456	8.61153	7.82261
133.545	0.00552	133.439	1.20641		133.545	2720	2803.7	2713	2726.88	2787.11	2715.72	2713	-83.7053		348.508	8.60448	7.30717
133.495	0.00331	133.389	1.20367		133.495	2655	2792.55	2703.4	2717.14	2776.13	2706.09	2703.4	-137.551		348.56	8.58339	7.09101
133.445	0.00276	133.339	1.20174		133.445	2638.75	2781.44	2693.8	2707.41	2765.18	2696.45	2693.8	-142.689		348.612	8.52483	7.01647
133.395	0.00301	133.289	1.20474		133.395	2646.25	2770.36	2684.2	2697.68	2754.27	2686.82	2684.2	-124.115		348.664	8.52024	7.15562
133.345	0.00123	133.239	1.20581		133.345	2593.75	2759.33	2674.6	2687.95	2743.39	2677.19	2674.6	-165.579		348.717	8.50707	7.93639
133.295	0.00365	133.189	1.2026		133.295	2665	2748.33	2665	2678.22	2732.55	2667.56	2665	-83.3298		348.769	8.5048	8.19538
															348.821	8.49945	8.3378
															348.873	8.4993	8.21143
															348.925	8.50545	8.23119
															348.977	8.50807	8.23348
															349.029	8.5178	8.21298
															349.082	8.51912	8.13302
															349.134	8.52665	7.949
															349.186	8.53051	7.80938
															349.238	8.5304	7.90357
															349.29	8.52596	7.93561
															349.342	8.51702	7.96719
															349.394	8.50362	8.00258
															349.446	8.48578	8.04055
															349.499	8.46377	8.08093
															349.551	8.43775	8.12141
															349.603	8.40817	8.16373
															349.655	8.37625	8.20442
															349.707	8.34291	8.24583
															349.759	8.30911	8.28433
															349.811	8.2758	8.32203
															349.864	8.24372	8.35592
															349.916	8.21347	8.38712
															349.968	8.15825	8.41389
															350.02	8.11968	8.43595
															350.072	8.09673	8.45321
															350.124	8.07688	8.46414
															350.176	8.06357	8.47013
															350.229	8.05286	8.46895
															350.281	8.04882	8.46278
															350.333	8.04702	8.44956
															350.385	8.04965	8.43145
															350.437	8.05441	8.40723
															350.489	8.06223	8.37838
															350.541	8.07238	8.34482
															350.593	8.08435	8.30707
															350.646	8.10259	8.26617
															350.698	8.12405	8.22174
															350.75	8.14852	8.17576
															350.802	8.17574	8.12714
															350.854	8.2053	8.07831
															350.906	8.23665	8.02791
															350.958	8.26942	7.97835
															351.011	8.30313	7.92839
															351.063	8.33733	7.88003
															351.115	8.3716	7.83251
															351.167	8.4057	7.78707
															351.219	8.43937	7.74386
															351.271	8.47237	7.70287
															351.323	8.50462	7.66561
															351.375	8.53629	7.63037
															351.428	8.56732	7.60147
															351.48	8.59769	7.57779
															351.532	8.62755	7.55962
															351.584	8.65683	7.54716
															351.636	8.68552	7.54054
															351.688	8.71352	7.53977
															351.74	8.74079	7.54478
															351.793	8.76719	7.5554
															351.845	8.7924	7.57136
															351.897	8.81615	7.59227
															351.949	8.83791	7.61772
															352.001	8.85744	7.64722
															352.053	8.87452	7.6802
															352.105	8.88903	7.71612
															352.158	8.90077	7.75441
															352.21	8.90957	7.79451
															352.262	8.91525	7.83592
															352.314	8.91768	7.87813
															352.366	8.91672	7.92063
															352.418	8.91228	7.96305
															352.47	8.90429	8.00498
															352.522	8.89314	8.04608
															352.575	8.87881	8.08604
															352.627	8.86129	8.12461
															352.679	8.84055	8.16153
															352.731	8.81665	8.19655
															352.783	8.78967	8.22941
															352.835	8.75967	8.25989
															352.887	8.72673	8.28772
															352.94	8.69098	8.31262
															352.992	8.6526	8.33426
															353.044	8.61155	8.35234
															353.096	8.56797	8.36656
															353.148	8.5222	8.37662
															353.2	8.47477	8.38228
															353.252	8.42618	8.38333
															353.305	8.37692	8.37966
															353.357	8.32748	8.37122
															353.409	8.27835	8.35808
															353.461	8.23002	8.3404
															353.513	8.18298	8.31847
															353.565	8.13768	8.29267
															353.617	8.09455	8.26348
															353.669	8.05396	8.23149
															353.722	8.01625	8.19734
															353.774	7.98182	8.16171
															353.826	7.95101	8.1253
															353.878	7.92425	8.08884
															353.93	7.90195	8.05303
															353.982	7.88461	8.01857
															354.034	7.87282	7.98611
															354.087	7.8676	7.95628
															354.139	7.87049	7.92965
															354.191	7.88246	7.90671
															354.243	7.90395	7.88789
															354.295	7.92827	7.87354
															354.347	7.96063	7.86396
															354.399	7.99742	7.85939
															354.451	8.03943	7.86004
															354.504	8.08815	7.86605
															354.556	8.13774	7.87749
															354.608	8.19695	7.89433
															354.66	8.25082	7.91646
															354.712	8.31502	7.94364
															354.764	8.36721	7.97549
															354.816	8.43	8.01155
															354.869	8.47717	8.05125
															354.921	8.53417	8.09391
															354.973	8.57334	8.13876
															355.025	8.61909	8.18497
															355.077	8.64817	8.23169
															355.129	8.67703	8.2781
															355.181	8.69379	8.32335
															355.233	8.70467	8.36673
															355.286	8.71212	8.40761
															355.338	8.71652	8.44546
															355.39	8.71788	8.47988
															355.442	8.71649	8.51062
															355.494	8.71252	8.53747
															355.546	8.70638	8.56037
															355.598	8.69838	8.57929
															355.651	8.6888	8.59427
															355.703	8.67084	8.6054
															355.755	8.65479	8.61285
															355.807	8.64343	8.61666
															355.859	8.6319	8.61686
															355.911	8.62219	8.61349
															355.963	8.61476	8.60662
															356.016	8.60956	8.59628
															356.068	8.60738	8.58252
															356.12	8.6578	8.56534
															356.172	8.69048	8.54481
															356.224	8.68987	8.52096
															356.276	8.69012	8.49391
															356.328	8.69698	8.46381
															356.38	8.69619	8.43085
															356.433	8.68663	8.39525
															356.485	8.6786	8.35728
															356.537	8.67249	8.31722
															356.589	8.66911	8.27538
															356.641	8.66764	8.23207
															356.693	8.66944	8.18758
															356.745	8.67314	8.14226
															356.798	8.68075	8.09644
															356.85	8.69079	8.05045
															356.902	8.70326	8.00467
															356.954	8.71871	7.95952
															357.006	8.73573	7.91538
															357.058	8.7573	7.87273
															357.11	8.77702	7.83206
															357.163	8.80185	7.79385
															357.215	8.82126	7.75859
															357.267	8.84511	7.72681
															357.319	8.86108	7.69902
															357.371	8.87982	7.67569
															357.423	8.8893	7.65722
															357.475	8.89864	7.64394
															357.527	8.8983	7.63608
															357.58	8.89165	7.63374
															357.632	8.87861	7.63686
															357.684	8.85407	7.64528
															357.736	8.82857	7.65871
															357.788	8.78704	7.67674
															357.84	8.75	7.69889
															357.892	8.69327	7.7246
															357.945	8.64679	7.75323
															357.997	8.5791	7.78419
															358.049	8.52668	7.81679
															358.101	8.45973	7.8504
															358.153	8.40711	7.88442
															358.205	8.34696	7.91826
															358.257	8.29837	7.9514
															358.309	8.24853	7.98332
															358.362	8.20417	8.01359
															358.414	8.16686	8.04174
															358.466	8.13726	8.06736
															358.518	8.11569	8.09005
															358.57	8.10135	8.10948
															358.622	8.09367	8.12531
															358.674	8.09229	8.13731
															358.727	8.09636	8.14526
															358.779	8.10512	8.14904
															358.831	8.11793	8.14857
															358.883	8.13422	8.14384
															358.935	8.15324	8.13491
															358.987	8.17429	8.12194
															359.039	8.19661	8.10516
															359.092	8.21949	8.08487
															359.144	8.24237	8.06145
															359.196	8.26463	8.03528
															359.248	8.28561	8.00681
															359.3	8.30468	7.9765
															359.352	8.32119	7.94479
															359.404	8.33466	7.91207
															359.456	8.34473	7.87876
															359.509	8.35114	7.8452
															359.561	8.35369	7.81169
															359.613	8.35241	7.77852
															359.665	8.34762	7.74594
															359.717	8.33987	7.71415
															359.769	8.32983	7.68337
															359.821	8.3182	7.65381
															359.874	8.3057	7.62564
															359.926	8.2932	7.59912
															359.978	8.28178	7.5745
															360.03	8.27297	7.55204
															360.082	8.26807	7.53197
															360.134	8.2685	7.51451
															360.186	8.27487	7.49985
															360.238	8.28736	7.48815
															360.291	8.30607	7.47954
															360.343	8.33086	7.4741
															360.395	8.36152	7.47185
															360.447	8.39761	7.47275
															360.499	8.43836	7.47669
															360.551	8.48297	7.48348
															360.603	8.53045	7.49285
															360.656	8.57979	7.50446
															360.708	8.62987	7.51789
															360.76	8.67991	7.5327
															360.812	8.72887	7.54833
															360.864	8.77546	7.56421
															360.916	8.81907	7.57978
															360.968	8.85883	7.59447
															361.021	8.89394	7.60772
															361.073	8.92303	7.61903
															361.125	8.9459	7.62799
															361.177	8.96229	7.63426
															361.229	8.97225	7.63762
															361.281	8.97573	7.63777
															361.333	8.97293	7.63476
															361.385	8.96409	7.62868
															361.438	8.94967	7.61971
															361.49	8.93022	7.60811
															361.542	8.90748	7.59415
															361.594	8.88262	7.57818
															361.646	8.85701	7.56066
															361.698	8.83226	7.54192
															361.75	8.81039	7.52223
															361.803	8.79241	7.50195
															361.855	8.77907	7.48142
															361.907	8.77086	7.46101
															361.959	8.76815	7.44107
															362.011	8.77114	7.42229
															362.063	8.77989	7.40509
															362.115	8.79442	7.38973
															362.168	8.81445	7.37647
															362.22	8.83959	7.36535
															362.272	8.8692	7.35659
															362.324	8.90244	7.3505
															362.376	8.93833	7.34731
															362.428	8.97532	7.34713
															362.48	9.01192	7.34996
															362.532	9.04644	7.35566
															362.585	9.0769	7.36391
															362.637	9.10183	7.37422
															362.689	9.12026	7.38603
															362.741	9.13139	7.39873
															362.793	9.13456	7.41176
															362.845	9.12927	7.42448
															362.897	9.11518	7.43609
															362.95	9.09213	7.44593
															363.002	9.06093	7.45341
															363.054	9.02311	7.45778
															363.106	8.97929	7.4585
															363.158	8.9303	7.45518
															363.21	8.87699	7.44765
															363.262	8.82035	7.43582
															363.314	8.76126	7.41974
															363.367	8.70072	7.39959
															363.419	8.63966	7.37583
															363.471	8.57904	7.34978
															363.523	8.51983	7.32258
															363.575	8.46308	7.29632
															363.627	8.40974	7.26941
															363.679	8.36076	7.24215
															363.732	8.31684	7.20496
															363.784	8.27878	7.17529
															363.836	8.24718	7.14606
															363.888	8.22244	7.1181
															363.94	8.2048	7.09364
															363.992	8.19452	7.08451
															364.044	8.19167	7.06399
															364.096	8.19616	7.0628
															364.149	8.20729	7.04717
															364.201	8.22453	7.00719
															364.253	8.24723	7.01574
															364.305	8.2744	7.03226
															364.357	8.3052	7.06706
															364.409	8.33873	7.09798
															364.461	8.37404	7.14497
															364.514	8.41015	7.19263
															364.566	8.44608	7.25103
															364.618	8.48107	7.31381
															364.67	8.51426	7.38469
															364.722	8.54504	7.48154
															364.774	8.57281	7.55714
															364.826	8.59697	7.64152
															364.879	8.61704	7.71405
															364.931	8.63276	7.79775
															364.983	8.644	7.9273
															365.035	8.65069	8.00914
															365.087	8.65272	8.06507
															365.139	8.65011	8.11032
															365.191	8.64263	8.14382
															365.243	8.63021	8.16543
															365.296	8.6129	8.17228
															365.348	8.59087	8.17168
															365.4	8.56445	8.16229
															365.452	8.53402	8.14342
															365.504	8.50009	8.11771
															365.556	8.46327	8.08226
															365.608	8.42423	8.03653
															365.661	8.38371	7.96328
															365.713	8.34248	7.89593
															365.765	8.30137	7.8362
															365.817	8.26123	7.77393
															365.869	8.22288	7.71111
															365.921	8.1871	7.65077
															365.973	8.15462	7.59311
															366.026	8.12611	7.52668
															366.078	8.10215	7.46935
															366.13	8.08315	7.43527
															366.182	8.06946	7.41347
															366.234	8.06131	7.3904
															366.286	8.0589	7.38035
															366.338	8.06235	7.36698
															366.39	8.07173	7.37525
															366.443	8.08704	7.41589
															366.495	8.1082	7.5052
															366.547	8.13507	7.5521
															366.599	8.16727	7.59745
															366.651	8.20459	7.63165
															366.703	8.24678	7.67752
															366.755	8.2935	7.71865
															366.808	8.34425	7.78123
															366.86	8.39859	7.81743
															366.912	8.45596	7.8405
															366.964	8.51593	7.86358
															367.016	8.57706	7.87231
															367.068	8.63314	7.8769
															367.12	8.68854	7.86635
															367.172	8.74229	7.84374
															367.225	8.79364	7.79168
															367.277	8.84181	7.72847
															367.329	8.8862	7.63396
															367.381	8.92632	7.52331
															367.433	8.96172	7.26382
															367.485	8.99207	7.0349
															367.537	9.01701	6.80008
															367.59	9.08899	6.55919
															367.642	9.09408	6.29141
															367.694	9.0897	6.27819
															367.746	9.07846	6.89345
															367.798	9.06075	7.12413
															367.85	9.03702	7.41999
															367.902	9.00773	7.63235
															367.955	8.97345	7.85509
															368.007	8.93469	8.17165
															368.059	8.89215	8.28397
															368.111	8.84642	8.32813
															368.163	8.79821	8.33785
															368.215	8.74815	8.32543
															368.267	8.69701	8.29917
															368.319	8.64557	8.25885
															368.372	8.59463	8.16477
															368.424	8.54494	8.09202
															368.476	8.49726	8.03817
															368.528	8.45254	7.99141
															368.58	8.41147	7.95414
															368.632	8.37492	7.92579
															368.684	8.34483	7.90375
															368.737	8.32044	7.88805
															368.789	8.30377	7.87665
															368.841	8.29343	7.87013
															368.893	8.29121	7.86655
															368.945	8.29537	7.86615
															368.997	8.30729	7.8675
															369.049	8.32523	7.87016
															369.101	8.34993	7.87348
															369.154	8.37978	7.8764
															369.206	8.40773	7.87893
															369.258	8.43195	7.87975
															369.31	8.45662	7.87921
															369.362	8.48266	7.87632
															369.414	8.50751	7.87116
															369.466	8.53273	7.86359
															369.519	8.55553	7.85293
															369.571	8.57758	7.84064
															369.623	8.59652	7.82478
															369.675	8.61349	7.80836
															369.727	8.62733	7.78813
															369.779	8.63692	7.76855
															369.831	8.64193	7.74532
															369.884	8.64218	7.72388
															369.936	8.63766	7.69914
															369.988	8.62848	7.6771
															370.04	8.61486	7.65255
															370.092	8.59715	7.63137
															370.144	8.57583	7.60878
															370.196	8.55147	7.5898
															370.248	8.52473	7.57069
															370.301	8.49633	7.55506
															370.353	8.46712	7.54063
															370.405	8.43835	7.52899
															370.457	8.41067	7.51996
															370.509	8.38481	7.51319
															370.561	8.36136	7.51052
															370.613	8.34086	7.5117
															370.666	8.32378	7.51682
															370.718	8.31039	7.52574
															370.77	8.30102	7.53821
															370.822	8.29574	7.55392
															370.874	8.29466	7.57273
															370.926	8.29768	7.59409
															370.978	8.30475	7.61741
															371.031	8.31528	7.64219
															371.083	8.32916	7.66778
															371.135	8.34612	7.69343
															371.187	8.36594	7.71852
															371.239	8.38825	7.74232
															371.291	8.41269	7.76424
															371.343	8.43878	7.78365
															371.395	8.46595	7.80009
															371.448	8.49357	7.81315
															371.5	8.52093	7.82247
															371.552	8.54738	7.82779
															371.604	8.57225	7.82888
															371.656	8.59499	7.82566
															371.708	8.61509	7.81802
															371.76	8.63217	7.80607
															371.813	8.64599	7.78989
															371.865	8.65641	7.76977
															371.917	8.66336	7.74605
															371.969	8.66684	7.71884
															372.021	8.66693	7.68866
															372.073	8.66372	7.65632
															372.125	8.65736	7.62267
															372.177	8.64805	7.58859
															372.23	8.63605	7.55501
															372.282	8.62163	7.52287
															372.334	8.60513	7.49311
															372.386	8.58688	7.46666
															372.438	8.5672	7.44443
															372.49	8.54645	7.42744
															372.542	8.52491	7.41742
															372.595	8.5029	7.41553
															372.647	8.48075	7.42185
															372.699	8.45884	7.43628
															372.751	8.43752	7.45854
															372.803	8.41713	7.48821
															372.855	8.39802	7.52463
															372.907	8.3805	7.56702
															372.959	8.36481	7.61446
															373.012	8.35121	7.66526
															373.064	8.33983	7.71737
															373.116	8.33076	7.76946
															373.168	8.32402	7.82006
															373.22	8.31954	7.86748
															373.272	8.31716	7.9107
															373.324	8.31661	7.94886
															373.377	8.31754	7.98124
															373.429	8.31957	8.00728
															373.481	8.32228	8.02667
															373.533	8.32525	8.03937
															373.585	8.32814	8.04525
															373.637	8.33063	8.0443
															373.689	8.33248	8.03663
															373.742	8.33354	8.02252
															373.794	8.33374	8.00239
															373.846	8.33307	7.97669
															373.898	8.33159	7.94609
															373.95	8.32942	7.91128
															374.002	8.32668	7.87314
															374.054	8.32353	7.8325
															374.106	8.32012	7.79036
															374.159	8.31658	7.74769
															374.211	8.31306	7.70548
															374.263	8.30966	7.66456
															374.315	8.3065	7.62577
															374.367	8.30363	7.58985
															374.419	8.3011	7.55731
															374.471	8.29889	7.52867
															374.524	8.29695	7.50417
															374.576	8.2952	7.48405
															374.628	8.29353	7.46829
															374.68	8.29183	7.45682
															374.732	8.28998	7.44849
															374.784	8.28786	7.44248
															374.836	8.28521	7.43799
															374.889	8.28193	7.43445
															374.941	8.27787	7.43126
															374.993	8.27287	7.42787
															375.045	8.26674	7.42373
															375.097	8.2593	7.41836
															375.149	8.25034	7.41136
															375.201	8.23971	7.40257
															375.253	8.22726	7.39189
															375.306	8.2129	7.37922
															375.358	8.19659	7.36464
															375.41	8.17833	7.34828
															375.462	8.1582	7.33025
															375.514	8.1365	7.3107
															375.566	8.11342	7.28982
															375.618	8.08911	7.26779
															375.671	8.06389	7.24481
															375.723	8.03813	7.22116
															375.775	8.0123	7.19717
															375.827	7.98694	7.17324
															375.879	7.96261	7.14979
															375.931	7.9429	7.12724
															375.983	7.92132	7.10605
															376.035	7.89953	7.08664
															376.088	7.88362	7.06943
															376.14	7.87143	7.05481
															376.192	7.86346	7.04307
															376.244	7.8601	7.03444
															376.296	7.86165	7.02907
															376.348	7.86827	7.02699
															376.4	7.88003	7.02814
															376.453	7.89695	7.03237
															376.505	7.91898	7.03942
															376.557	7.94593	7.04899
															376.609	7.97754	7.06074
															376.661	8.01317	7.07429
															376.713	8.05219	7.0893
															376.765	8.09395	7.10539
															376.818	8.13783	7.12221
															376.87	8.18326	7.13944
															376.922	8.22966	7.15683
															376.974	8.27667	7.17414
															377.026	8.32425	7.19102
															377.078	8.37163	7.20717
															377.13	8.41816	7.22236
															377.182	8.46315	7.23645
															377.235	8.50598	7.24937
															377.287	8.54594	7.26112
															377.339	8.58228	7.27178
															377.391	8.61439	7.28153
															377.443	8.64141	7.29059
															377.495	8.6631	7.29923
															377.547	8.67906	7.3078
															377.6	8.68912	7.31668
															377.652	8.69279	7.32628
															377.704	8.68869	7.33696
															377.756	8.67721	7.34908
															377.808	8.65904	7.36294
															377.86	8.6347	7.37872
															377.912	8.60464	7.39663
															377.965	8.56955	7.41656
															378.017	8.52997	7.43861
															378.069	8.4724	7.4628
															378.121	8.43919	7.48902
															378.173	8.39877	7.51707
															378.225	8.35975	7.54664
															378.277	8.32319	7.57538
															378.329	8.28925	7.60447
															378.382	8.25793	7.63112
															378.434	8.22905	7.65834
															378.486	8.19369	7.68168
															378.538	8.16929	7.70565
															378.59	8.15977	7.72915
															378.642	8.13888	7.7511
															378.694	8.11341	7.76276
															378.747	8.08432	7.78553
															378.799	8.04469	7.78997
															378.851	8.00814	7.81799
															378.903	7.96611	7.84763
															378.955	7.91926	7.83175
															379.007	7.86288	7.78891
															379.059	7.80229	7.73974
															379.111	7.7529	7.70754
															379.164	7.70999	7.67139
															379.216	7.6768	7.61976
															379.268	7.64424	7.56898
															379.32	7.61617	7.50093
															379.372	7.58617	7.41683
															379.424	7.55743	7.33729
															379.476	7.52566	7.25284
															379.529	7.45822	7.15044
															379.581	7.4108	7.08134
															379.633	7.40112	6.99095
															379.685	7.39804	6.90469
															379.737	7.40144	6.81842
															379.789	7.41088	6.73438
															379.841	7.42624	6.63042
															379.894	7.44701	6.54246
															379.946	7.47497	6.48301
															379.998	7.50385	6.44495
															380.05	7.53782	6.42302
															380.102	7.57004	6.41596
															380.154	7.60625	6.43874
															380.206	7.63831	6.46878
															380.258	7.65726	6.50942
															380.311	7.68199	6.58946
															380.363	7.71227	6.70938
															380.415	7.73826	6.86601
															380.467	7.763	6.99984
															380.519	7.78241	7.11885
															380.571	7.79891	7.21749
															380.623	7.81209	7.30102
															380.676	7.82455	7.34937
															380.728	7.83421	7.39443
															380.78	7.8362	7.4203
															380.832	7.83936	7.41301
															380.884	7.83473	7.38423
															380.936	7.80708	7.345
															380.988	7.7975	7.26825
															381.041	7.79763	7.17661
															381.093	7.78863	7.09807
															381.145	7.78804	7.04937
															381.197	7.77805	7.013
															381.249	7.77103	6.95421
															381.301	7.76394	6.95537
															381.353	7.75206	6.98914
															381.405	7.75843	7.08056
															381.458	7.76804	7.18603
															381.51	7.78235	7.28178
															381.562	7.79567	7.32378
															381.614	7.80667	7.38785
															381.666	7.8217	7.4622
															381.718	7.84205	7.52882
															381.77	7.86549	7.57725
															381.823	7.89171	7.57973
															381.875	7.91941	7.55291
															381.927	7.94913	7.60265
															381.979	7.97854	7.6497
															382.031	8.00493	7.66444
															382.083	8.01439	7.65826
															382.135	8.04172	7.69562
															382.187	8.07157	7.71769
															382.24	8.0982	7.67879
															382.292	8.12338	7.66369
															382.344	8.13937	7.57182
															382.396	8.15461	7.47143
															382.448	8.16227	7.41022
															382.5	8.16992	7.33705
															382.552	8.18273	7.19098
															382.605	8.18143	7.03949
															382.657	8.17501	6.91044
															382.709	8.16542	6.79899
															382.761	8.15267	6.78254
															382.813	8.13661	6.73194
															382.865	8.11751	6.7895
															382.917	8.09512	6.90826
															382.969	8.07007	7.06229
															383.022	8.04186	7.20257
															383.074	8.01179	7.37444
															383.126	7.97965	7.56326
															383.178	7.94531	7.78609
															383.23	7.91073	7.94823
															383.282	7.8772	8.06608
															383.334	7.84467	8.06878
															383.387	7.81385	7.98777
															383.439	7.78506	7.89865
															383.491	7.75869	7.80785
															383.543	7.7361	7.62986
															383.595	7.71718	7.39599
															383.647	7.70281	7.19695
															383.699	7.69275	7.05063
															383.752	7.68769	6.97724
															383.804	7.68732	6.93589
															383.856	7.69203	6.86876
															383.908	7.70133	6.81042
															383.96	7.71515	6.76955
															384.012	7.7331	6.73346
															384.064	7.75482	6.74911
															384.116	7.78184	6.81689
															384.169	7.8122	6.9171
															384.221	7.84385	7.1205
															384.273	7.87138	7.38559
															384.325	7.90806	7.55088
															384.377	7.94646	7.60743
															384.429	7.98764	7.62043
															384.481	8.0297	7.64622
															384.534	8.07408	7.69961
															384.586	8.11837	7.71889
															384.638	8.16425	7.74636
															384.69	8.20927	7.8389
															384.742	8.25497	7.95942
															384.794	8.29945	8.1224
															384.846	8.34221	8.31575
															384.899	8.38281	8.40456
															384.951	8.42087	8.39489
															385.003	8.45612	8.33379
															385.055	8.48835	8.22527
															385.107	8.51745	8.20399
															385.159	8.54341	8.16621
															385.211	8.56633	8.1122
															385.263	8.58639	8.05911
															385.316	8.60379	8.01591
															385.368	8.61862	7.94453
															385.42	8.63095	7.81385
															385.472	8.64091	7.75715
															385.524	8.64858	7.75978
															385.576	8.65408	7.74398
															385.628	8.65755	7.68408
															385.681	8.65916	7.62483
															385.733	8.65906	7.59471
															385.785	8.65741	7.64126
															385.837	8.65447	7.70953
															385.889	8.65033	7.8521
															385.941	8.64561	7.93168
															385.993	8.64093	7.89327
															386.045	8.63683	7.88589
															386.098	8.63381	7.8848
															386.15	8.63235	7.94953
															386.202	8.63309	7.9971
															386.254	8.63636	8.00945
															386.306	8.6426	8.06613
															386.358	8.65177	8.1172
															386.41	8.66365	8.1521
															386.463	8.67785	8.18979
															386.515	8.6939	8.26009
															386.567	8.71126	8.29388
															386.619	8.72933	8.38156
															386.671	8.74735	8.36588
															386.723	8.76467	8.28352
															386.775	8.78071	8.18136
															386.828	8.79497	8.05932
															386.88	8.80699	7.88675
															386.932	8.81635	7.68964
															386.984	8.82265	7.48551
															387.036	8.82557	7.29182
															387.088	8.82479	7.12683
															387.14	8.82003	7.01028
															387.192	8.81108	7.02858
															387.245	8.79769	7.09624
															387.297	8.77967	7.09803
															387.349	8.75682	7.00922
															387.401	8.7288	6.79509
															387.453	8.69509	6.63458
															387.505	8.65548	6.61152
															387.557	8.61047	6.66527
															387.61	8.56074	6.72397
															387.662	8.50705	6.73955
															387.714	8.45038	6.8831
															387.766	8.39189	7.11266
															387.818	8.33279	7.396
															387.87	8.27455	7.7334
															387.922	8.21896	8.10398
															387.974	8.16818	8.28988
															388.027	8.12465	8.43228
															388.079	8.09122	8.5017
															388.131	8.06804	8.52923
															388.183	8.0552	8.50763
															388.235	8.05264	8.42105
															388.287	8.06016	8.36409
															388.339	8.07724	8.24442
															388.392	8.10097	8.06393
															388.444	8.13019	7.86936
															388.496	8.16384	7.61794
															388.548	8.20086	7.40361
															388.6	8.24036	7.20474
															388.652	8.28146	7.07975
															388.704	8.32357	6.92943
															388.757	8.36585	6.95688
															388.809	8.40804	7.07057
															388.861	8.45105	7.18309
															388.913	8.49507	7.29208
															388.965	8.54003	7.42059
															389.017	8.58576	7.57288
															389.069	8.63198	7.69478
															389.121	8.67846	7.84034
															389.174	8.72473	7.93739
															389.226	8.77051	8.06284
															389.278	8.81529	8.18519
															389.33	8.85872	8.23522
															389.382	8.90037	8.23584
															389.434	8.93991	8.17385
															389.486	8.97694	8.05354
															389.539	9.01122	7.9471
															389.591	9.04246	7.84411
															389.643	9.07056	7.71985
															389.695	9.0953	7.60769
															389.747	9.11651	7.52642
															389.799	9.134	7.46142
															389.851	9.14763	7.39878
															389.904	9.15726	7.32854
															389.956	9.16278	7.26018
															390.008	9.16411	7.23888
															390.06	9.16116	7.21907
															390.112	9.15378	7.15954
															390.164	9.14174	7.08639
															390.216	9.12464	7.0204
															390.268	9.10215	6.95703
															390.321	9.07421	6.9766
															390.373	9.04078	7.16638
															390.425	9.00187	7.47464
															390.477	8.95752	7.81386
															390.529	8.90802	8.11796
															390.581	8.85389	8.39901
															390.633	8.79558	8.67081
															390.686	8.73362	8.83769
															390.738	8.66862	8.93206
															390.79	8.60125	8.90794
															390.842	8.53228	8.77772
															390.894	8.46253	8.80684
															390.946	8.39283	8.71862
															390.998	8.32399	8.60891
															391.05	8.25667	8.47483
															391.103	8.19162	8.34833
															391.155	8.12957	8.15419
															391.207	8.0712	7.93348
															391.259	8.01719	7.65916
															391.311	7.96811	7.39612
															391.363	7.92447	7.2214
															391.415	7.88672	7.15357
															391.468	7.85524	7.18439
															391.52	7.83011	7.27472
															391.572	7.81139	7.50064
															391.624	7.79899	7.70373
															391.676	7.79278	7.86256
															391.728	7.79254	7.93989
															391.78	7.79802	7.76846
															391.832	7.80891	7.83681
															391.885	7.82493	7.91894
															391.937	7.84573	7.97825
															391.989	7.87104	8.01317
															392.041	7.90051	7.99114
															392.093	7.93382	7.7141
															392.145	7.97064	7.55918
															392.197	8.01062	7.37985
															392.25	8.0534	7.2517
															392.302	8.09855	7.10443
															392.354	8.14567	6.96206
															392.406	8.19427	6.80188
															392.458	8.24403	6.70509
															392.51	8.29449	6.67735
															392.562	8.34525	6.61367
															392.615	8.39582	6.75081
															392.667	8.44577	6.89175
															392.719	8.49337	7.02139
															392.771	8.5392	7.12011
															392.823	8.58229	7.28404
															392.875	8.62304	7.50788
															392.927	8.66086	7.73463
															392.979	8.69611	7.93477
															393.032	8.72826	8.02581
															393.084	8.75796	8.02351
															393.136	8.78626	7.95741
															393.188	8.80998	7.88421
															393.24	8.86065	7.81377
															393.292	8.88976	7.78668
															393.344	8.89694	7.91541
															393.397	8.89868	8.01871
															393.449	8.89821	8.0056
															393.501	8.89278	7.97411
															393.553	8.88421	7.93171
															393.605	8.87099	7.88281
															393.657	8.85264	7.82993
															393.709	8.83028	7.71271
															393.762	8.8023	7.57689
															393.814	8.77116	7.52323
															393.866	8.7345	7.54069
															393.918	8.69546	7.56122
															393.97	8.65176	7.52337
															394.022	8.60624	7.45852
															394.074	8.55804	7.39126
															394.126	8.50824	7.31264
															394.179	8.42185	7.23843
															394.231	8.30184	7.17686
															394.283	8.2786	7.17878
															394.335	8.25952	7.26364
															394.387	8.24561	7.3733
															394.439	8.2379	7.42839
															394.491	8.23737	7.41656
															394.544	8.2449	7.38996
															394.596	8.26165	7.39458
															394.648	8.28765	7.40927
															394.7	8.32273	7.43249
															394.752	8.36643	7.444
															394.804	8.43042	7.48824
															394.856	8.56418	7.49104
															394.908	8.65395	7.55716
															394.961	8.71276	7.58094
															395.013	8.768	7.76103
															395.065	8.82165	7.96216
															395.117	8.86603	8.01826
															395.169	8.91056	8.06404
															395.221	8.94457	8.15866
															395.273	8.97704	8.25022
															395.326	9.00249	8.41141
															395.378	9.02313	8.61246
															395.43	8.8567	8.68534
															395.482	8.83143	8.60763
															395.534	8.81312	8.40137
															395.586	8.79279	8.27891
															395.638	8.77927	8.14718
															395.691	8.76287	8.02205
															395.743	8.76216	7.89214
															395.795	8.73685	7.80074
															395.847	8.73705	7.66965
															395.899	8.70556	7.5735
															395.951	8.69789	7.55298
															396.003	8.74195	7.55082
															396.055	8.69565	7.56109
															396.108	8.63058	7.69131
															396.16	8.54995	7.7458
															396.212	8.47268	7.80536
															396.264	8.38348	7.97943
															396.316	8.28167	8.11658
															396.368	8.18401	8.17613
															396.42	8.07793	8.16799
															396.473	7.98513	8.09585
															396.525	7.88859	8.05817
															396.577	7.69205	8.07234
															396.629	7.59368	8.07458
															396.681	7.59744	8.00487
															396.733	7.61606	7.88692
															396.785	7.64873	7.74014
															396.837	7.68785	7.65486
															396.89	7.74016	7.58863
															396.942	7.79794	7.5602
															396.994	7.86476	7.6029
															397.046	7.93514	7.67177
															397.098	8.12412	7.72836
															397.15	8.3582	7.74033
															397.202	8.46191	7.72865
															397.255	8.52906	7.70387
															397.307	8.58352	7.67929
															397.359	8.63369	7.63711
															397.411	8.6737	7.59113
															397.463	8.70061	7.56341
															397.515	8.68676	7.49354
															397.567	8.61282	7.38566
															397.62	8.57671	7.30778
															397.672	8.54352	7.15822
															397.724	8.50956	6.94808
															397.776	8.44894	6.75956
															397.828	8.4223	6.63047
															397.88	8.40601	6.7021
															397.932	8.39919	6.94585
															397.984	8.38596	7.04562
															398.037	8.3872	7.19128
															398.089	8.37832	7.31253
															398.141	8.38752	7.47509
															398.193	8.38397	7.54524
															398.245	8.40055	7.62253
															398.297	8.40308	7.65542
															398.349	8.42605	7.65406
															398.402	8.43524	7.64317
															398.454	8.46841	7.58579
															398.506	8.54215	7.49342
															398.558	8.5708	7.28228
															398.61	8.58258	6.99011
															398.662	8.608	6.81697
															398.714	8.61697	6.64318
															398.767	8.63748	6.54328
															398.819	8.65627	6.61515
															398.871	8.67182	6.70991
															398.923	8.68345	6.87685
															398.975	8.68651	7.07376
															399.027	8.68264	7.34708
															399.079	8.66632	7.64363
															399.131	8.65349	7.9899
															399.184	8.62712	8.31577
															399.236	8.60735	8.50271
															399.288	8.58514	8.65376
															399.34	8.53368	8.71476
															399.392	8.45798	8.75181
															399.444	8.4201	8.74044
															399.496	8.38238	8.7511
															399.549	8.33878	8.70157
															399.601	8.31231	8.60833
															399.653	8.2936	8.54854
															399.705	8.27972	8.47782
															399.757	8.27306	8.38557
															399.809	8.27395	8.21665
															399.861	8.27411	8.03619
															399.913	8.29537	7.90184
															399.966	8.31835	7.82382
															400.018	8.41439	7.81174
															400.07	8.47781	7.854
															400.122	8.50351	7.89868
															400.174	8.52418	7.95788
															400.226	8.5396	7.9966
															400.278	8.55103	8.01316
															400.331	8.55608	8.03249
															400.383	8.55785	8.04708
															400.435	8.55447	8.00028
															400.487	8.54898	7.88485
															400.539	8.54103	7.77274
															400.591	8.5318	7.6192
															400.643	8.52249	7.44413
															400.695	8.50893	7.30604
															400.748	8.49469	7.19417
															400.8	8.48033	7.16678
															400.852	8.46636	7.2154
															400.904	8.4533	7.32726
															400.956	8.44168	7.44804
															401.008	8.43206	7.56874
															401.06	8.425	7.71617
															401.113	8.42108	7.86184
															401.165	8.42083	7.97379
															401.217	8.42485	7.99964
															401.269	8.43377	7.99735
															401.321	8.44805	8.02383
															401.373	8.47	8.1124
															401.425	8.5005	8.20661
															401.478	8.52847	8.23164
															401.53	8.56646	8.22069
															401.582	8.60974	8.26884
															401.634	8.65765	8.2814
															401.686	8.70902	8.32409
															401.738	8.76244	8.38034
															401.79	8.81645	8.48827
															401.842	8.86988	8.71678
															401.895	8.92152	8.87474
															401.947	8.97043	8.92332
															401.999	9.01678	8.83605
															402.051	9.05317	8.60231
															402.103	9.086	8.33234
															402.155	9.11245	7.98164
															402.207	9.13204	7.52133
															402.26	9.14475	7.25242
															402.312	9.15052	6.52914
															402.364	9.14941	6.77189
															402.416	9.14176	7.03109
															402.468	9.12789	7.29643
															402.52	9.10827	7.86832
															402.572	9.08345	8.07014
															402.625	9.05387	7.96468
															402.677	9.02008	7.72435
															402.729	8.98274	7.40788
															402.781	8.94246	7.12826
															402.833	8.89999	6.90881
															402.885	8.85613	6.97384
															402.937	8.81173	7.03351
															402.989	8.76761	7.06288
															403.042	8.72465	7.31986
															403.094	8.6837	7.48238
															403.146	8.64556	7.47969
															403.198	8.61091	7.4475
															403.25	8.58034	7.37627
															403.302	8.55433	7.20261
															403.354	8.53313	7.18715
															403.407	8.51689	7.29042
															403.459	8.50557	7.39184
															403.511	8.49895	7.51877
															403.563	8.49664	7.66026
															403.615	8.49813	7.85466
															403.667	8.50279	8.05262
															403.719	8.50984	8.22317
															403.771	8.51846	8.34263
															403.824	8.52806	8.38181
															403.876	8.5381	8.43886
															403.928	8.54806	8.53337
															403.98	8.55749	8.62477
															404.032	8.56605	8.63409
															404.084	8.57347	8.54394
															404.136	8.5796	8.37755
															404.189	8.58437	8.20735
															404.241	8.58776	8.08446
															404.293	8.5898	7.92672
															404.345	8.59054	7.72378
															404.397	8.59006	7.54093
															404.449	8.58845	7.4062
															404.501	8.58581	7.32068
															404.554	8.58226	7.30833
															404.606	8.578	7.34901
															404.658	8.57323	7.41231
															404.71	8.56815	7.44615
															404.762	8.56309	7.49815
															404.814	8.55841	7.71514
															404.866	8.5545	8.02664
															404.918	8.55174	8.19791
															404.971	8.55047	8.32795
															405.023	8.55104	8.4462
															405.075	8.55376	8.50642
															405.127	8.55885	8.52688
															405.179	8.56646	8.53349
															405.231	8.57659	8.54083
															405.283	8.58914	8.38813
															405.336	8.6038	8.31431
															405.388	8.62019	8.18941
															405.44	8.6377	8.03573
															405.492	8.65567	7.95928
															405.544	8.67342	7.89421
															405.596	8.69009	7.81506
															405.648	8.70451	7.71838
															405.7	8.71595	7.76499
															405.753	8.72374	7.85383
															405.805	8.72738	7.85057
															405.857	8.72651	7.86038
															405.909	8.72099	7.84222
															405.961	8.71061	7.8541
															406.013	8.69554	7.75831
															406.065	8.67613	7.85316
															406.118	8.65283	7.96942
															406.17	8.62607	8.08979
															406.222	8.59641	8.24058
															406.274	8.56435	8.39505
															406.326	8.5305	8.58926
															406.378	8.49546	8.66486
															406.43	8.45985	8.76641
															406.483	8.42432	8.7642
															406.535	8.38953	8.704
															406.587	8.35621	8.56726
															406.639	8.32502	8.44195
															406.691	8.29708	8.29185
															406.743	8.27321	8.15856
															406.795	8.25392	7.95803
															406.847	8.24047	7.7668
															406.9	8.23337	7.56015
															406.952	8.23277	7.56863
															407.004	8.23874	7.80167
															407.056	8.25122	7.78519
															407.108	8.27	7.5613
															407.16	8.29471	7.37424
															407.212	8.32481	7.28011
															407.265	8.3596	7.25941
															407.317	8.3982	7.33956
															407.369	8.43968	7.51303
															407.421	8.48282	7.73294
															407.473	8.52641	7.97896
															407.525	8.5692	8.21711
															407.577	8.61007	8.37562
															407.63	8.64808	8.4202
															407.682	8.68241	8.47709
															407.734	8.71236	8.5688
															407.786	8.7374	8.66415
															407.838	8.75718	8.73606
															407.89	8.77149	8.78364
															407.942	8.78028	8.77628
															407.994	8.78359	8.72204
															408.047	8.78162	8.65881
															408.099	8.77528	8.48385
															408.151	8.76576	8.2637
															408.203	8.7535	8.10367
															408.255	8.73901	7.99338
															408.307	8.72269	7.97039
															408.359	8.70496	7.99872
															408.412	8.6862	7.99598
															408.464	8.66669	7.95154
															408.516	8.64663	7.94194
															408.568	8.62626	7.96456
															408.62	8.6057	7.99263
															408.672	8.58514	7.99633
															408.724	8.56473	7.975
															408.776	8.54464	7.89101
															408.829	8.52503	7.78264
															408.881	8.50603	7.65937
															408.933	8.48781	7.59753
															408.985	8.4705	7.58173
															409.037	8.45408	7.64907
															409.089	8.43857	7.65893
															409.141	8.4239	7.69921
															409.194	8.40992	7.75509
															409.246	8.39644	7.84403
															409.298	8.38315	7.84006
															409.35	8.36975	7.93149
															409.402	8.3559	8.02874
															409.454	8.34134	8.13127
															409.506	8.32581	8.1992
															409.558	8.30911	8.28404
															409.611	8.29122	8.31086
															409.663	8.27212	8.34681
															409.715	8.25197	8.28246
															409.767	8.23091	8.198
															409.819	8.20913	8.19325
															409.871	8.18689	8.15977
															409.923	8.16442	8.23127
															409.976	8.14198	8.26536
															410.028	8.11978	8.32465
															410.08	8.09805	8.42403
															410.132	8.07695	8.47097
															410.184	8.05664	8.55524
															410.236	8.03723	8.54353
															410.288	8.01854	8.53725
															410.341	8.00053	8.4323
															410.393	7.9831	8.44465
															410.445	7.96617	8.42233
															410.497	7.94965	8.4019
															410.549	7.93345	8.31182
															410.601	7.91752	8.23294
															410.653	7.90191	8.09404
															410.706	7.88668	7.98984
															410.758	7.87201	7.92746
															410.81	7.85811	7.9126
															410.862	7.84526	7.88801
															410.914	7.83376	7.90877
															410.966	7.82392	7.96204
															411.018	7.816	8.03842
															411.07	7.81026	8.18244
															411.123	7.80687	8.37577
															411.175	7.80598	8.55052
															411.227	7.80765	8.69327
															411.279	7.8119	8.73577
															411.331	7.81869	8.7095
															411.383	7.82796	8.64953
															411.435	7.83963	8.56517
															411.488	7.85359	8.43075
															411.54	7.86972	8.26996
															411.592	7.88783	8.10832
															411.644	7.90771	7.88419
															411.696	7.92909	7.67303
															411.748	7.95164	7.50937
															411.8	7.97501	7.34544
															411.852	7.99879	7.20614
															411.905	8.02258	7.06749
															411.957	8.046	6.94504
															412.009	8.06865	6.90683
															412.061	8.09021	6.95045
															412.113	8.11037	7.07891
															412.165	8.12889	7.22168
															412.217	8.14555	7.28656
															412.27	8.16018	7.36192
															412.322	8.17275	7.40439
															412.374	8.18326	7.43017
															412.426	8.19179	7.45415
															412.478	8.19841	7.4357
															412.53	8.20325	7.4367
															412.582	8.20645	7.47668
															412.634	8.20819	7.60481
															412.687	8.20867	7.75876
															412.739	8.2081	7.84069
															412.791	8.20672	7.96523
															412.843	8.2048	8.10834
															412.895	8.20261	8.24432
															412.947	8.20044	8.36109
															412.999	8.19857	8.36434
															413.052	8.19732	8.31636
															413.104	8.19694	8.32704
															413.156	8.19768	8.33354
															413.208	8.19976	8.31129
															413.26	8.20333	8.1987
															413.312	8.20851	8.13629
															413.364	8.21536	8.03657
															413.417	8.22389	7.96067
															413.469	8.23405	7.83032
															413.521	8.2457	7.69438
															413.573	8.2587	8.056
															413.625	8.27277	8.05476
															413.677	8.2877	8.11265
															413.729	8.30317	8.1169
															413.781	8.31895	7.82387
															413.834	8.33482	7.37489
															413.886	8.35057	7.09455
															413.938	8.36604	6.76548
															413.99	8.38107	6.69271
															414.042	8.39555	6.73715
															414.094	8.40941	7.19859
															414.146	8.42258	7.66681
															414.199	8.43504	8.11644
															414.251	8.44677	8.70512
															414.303	8.45774	9.18575
															414.355	8.468	9.4854
															414.407	8.47803	9.42672
															414.459	8.48789	9.38458
															414.511	8.49751	9.03355
															414.564	8.50692	8.85822
															414.616	8.51596	8.71824
															414.668	8.52446	8.57595
															414.72	8.53224	8.47374
															414.772	8.53919	8.37925
															414.824	8.54437	8.2922
															414.876	8.54847	8.27199
															414.928	8.5518	8.2845
															414.981	8.55436	8.32342
															415.033	8.55614	8.45355
															415.085	8.55715	8.64768
															415.137	8.55737	8.84052
															415.189	8.55682	8.93887
															415.241	8.55547	9.00618
															415.293	8.55332	9.10168
															415.346	8.55113	9.10449
															415.398	8.54815	9.02747
															415.45	8.5437	8.96374
															415.502	8.53781	8.84308
															415.554	8.52319	8.60522
															415.606	8.51041	8.34909
															415.658	8.50398	8.10976
															415.71	8.49738	7.9492
															415.763	8.49057	7.90567
															415.815	8.48346	7.90081
															415.867	8.47599	7.92272
															415.919	8.4681	8.00279
															415.971	8.4597	8.13062
															416.023	8.45072	8.23749
															416.075	8.44102	8.32081
															416.128	8.43054	8.36268
															416.18	8.41927	8.3133
															416.232	8.40724	8.22583
															416.284	8.39443	8.09886
															416.336	8.38083	7.99942
															416.388	8.36642	7.87419
															416.44	8.35107	7.70782
															416.493	8.33438	7.53615
															416.545	8.3159	7.36994
															416.597	8.29514	7.26967
															416.649	8.27173	7.23935
															416.701	8.24591	7.3162
															416.753	8.21666	7.42293
															416.805	8.18172	7.55894
															416.857	8.14533	7.73252
															416.91	8.10301	7.9356
															416.962	8.06276	8.116
															417.014	8.02391	8.27038
															417.066	7.99325	8.36361
															417.118	7.95664	8.53218
															417.17	7.92326	8.65718
															417.222	7.89247	8.65569
															417.275	7.8718	8.73499
															417.327	7.84857	8.74925
															417.379	7.83386	8.7659
															417.431	7.81984	8.71851
															417.483	7.8113	8.66306
															417.535	7.80796	8.63714
															417.587	7.80514	8.69029
															417.639	7.80993	8.81638
															417.692	7.81079	8.78126
															417.744	7.7938	8.71954
															417.796	7.81519	8.59353
															417.848	7.84088	8.36445
															417.9	7.86516	8.11448
															417.952	7.89416	7.90643
															418.004	7.92104	7.70101
															418.057	7.95269	7.5537
															418.109	7.98258	7.58403
															418.161	8.01653	7.68994
															418.213	8.04998	8.15205
															418.265	8.08602	8.26518
															418.317	8.17483	8.33739
															418.369	8.21613	8.35793
															418.422	8.24982	8.33096
															418.474	8.28025	8.34026
															418.526	8.3064	8.27532
															418.578	8.32725	8.28276
															418.63	8.34189	8.25094
															418.682	8.34927	8.2437
															418.734	8.3489	8.11788
															418.786	8.34007	7.98632
															418.839	8.32114	7.87679
															418.891	8.29243	7.78183
															418.943	8.25471	7.73712
															418.995	8.20894	7.78391
															419.047	8.16471	7.84698
															419.099	8.10756	7.86653
															419.151	8.01764	7.89222
															419.204	7.94281	7.84516
															419.256	7.83541	7.806
															419.308	7.76205	7.72452
															419.36	7.71554	7.59114
															419.412	7.67418	7.45765
															419.464	7.64323	7.30956
															419.516	7.61503	7.18314
															419.569	7.59655	7.08428
															419.621	7.57876	6.98519
															419.673	7.56813	6.91689
															419.725	7.55718	6.90476
															419.777	7.54998	6.94996
															419.829	7.60635	7.07319
															419.881	7.65162	7.23103
															419.933	7.65851	7.36
															419.986	7.6638	7.48417
															420.038	7.66553	7.62501
															420.09	7.66626	7.73211
															420.142	7.66382	7.84771
															420.194	7.66082	7.98889
															420.246	7.65576	8.04347
															420.298	7.65048	8.0344
															420.351	7.64489	7.96984
															420.403	7.63969	7.88215
															420.455	7.63659	7.84643
															420.507	7.63211	7.78725
															420.559	7.62904	7.75645
															420.611	7.62813	7.74377
															420.663	7.63057	7.75614
															420.715	7.63744	7.78957
															420.768	7.64896	7.82984
															420.82	7.66531	7.85151
															420.872	7.68663	7.81808
															420.924	7.71304	7.77203
															420.976	7.74474	7.70836
															421.028	7.78201	7.66852
															421.08	7.82484	7.67824
															421.133	7.8756	7.70768
															421.185	7.93756	7.73671
															421.237	7.9994	7.7821
															421.289	8.0589	7.83492
															421.341	8.12944	7.834
															421.393	8.20326	7.87294
															421.445	8.27913	7.9955
															421.498	8.35544	8.19612
															421.55	8.43117	8.35922
															421.602	8.50519	8.54681
															421.654	8.57655	8.66575
															421.706	8.64418	8.66395
															421.758	8.70748	8.6292
															421.81	8.76556	8.52545
															421.862	8.81792	8.40269
															421.915	8.86399	8.39567
															421.967	8.9034	8.4629
															422.019	8.9359	8.43473
															422.071	8.96285	8.39519
															422.123	8.98441	8.30128
															422.175	9.00093	8.22581
															422.227	9.01227	8.24523
															422.28	9.01838	8.18308
															422.332	9.01919	8.14808
															422.384	9.01476	8.01112
															422.436	9.00521	7.93524
															422.488	8.99071	7.9332
															422.54	8.97126	8.02251
															422.592	8.94709	8.06289
															422.644	8.91779	8.1965
															422.697	8.88366	8.27431
															422.749	8.84522	8.32605
															422.801	8.80301	8.38836
															422.853	8.7575	8.44815
															422.905	8.70933	8.54426
															422.957	8.65927	8.65124
															423.009	8.6081	8.71006
															423.062	8.55663	8.75648
															423.114	8.50574	8.8246
															423.166	8.4563	8.90964
															423.218	8.40951	9.01694
															423.27	8.36654	9.06545
															423.322	8.32807	9.0348
															423.374	8.29453	8.9554
															423.427	8.26636	8.7803
															423.479	8.24356	8.57849
															423.531	8.22618	8.42874
															423.583	8.2141	8.28909
															423.635	8.2072	8.15426
															423.687	8.2052	8.05013
															423.739	8.20777	7.96854
															423.791	8.21446	7.91544
															423.844	8.2248	7.90139
															423.896	8.23822	7.87491
															423.948	8.25408	7.87214
															424	8.27171	7.90823
															424.052	8.29019	7.94826
															424.104	8.30869	7.98459
															424.156	8.32637	8.01485
															424.209	8.34232	8.04464
															424.261	8.35553	8.1238
															424.313	8.36406	8.22022
															424.365	8.3666	8.29917
															424.417	8.3629	8.35518
															424.469	8.35289	8.38558
															424.521	8.33662	8.42174
															424.573	8.31431	8.4746
															424.626	8.28632	8.51125
															424.678	8.25317	8.49118
															424.73	8.21543	8.44373
															424.782	8.17389	8.37715
															424.834	8.13007	8.2627
															424.886	8.08579	8.08293
															424.938	8.04264	7.88349
															424.991	8.00199	7.7502
															425.043	7.96499	7.66465
															425.095	7.93278	7.62696
															425.147	7.90634	7.60892
															425.199	7.88657	7.62148
															425.251	7.87421	7.62727
															425.303	7.86982	7.64453
															425.356	7.87377	7.73239
															425.408	7.88621	7.84107
															425.46	7.90707	7.96985
															425.512	7.93613	8.12275
															425.564	7.97259	8.26394
															425.616	8.01496	8.37347
															425.668	8.06248	8.4617
															425.72	8.11419	8.48599
															425.773	8.1691	8.38577
															425.825	8.22609	8.22513
															425.877	8.28412	8.06174
															425.929	8.34214	7.85449
															425.981	8.39912	7.62009
															426.033	8.45404	7.4226
															426.085	8.5059	7.18389
															426.138	8.55368	6.90925
															426.19	8.59647	6.75448
															426.242	8.63341	6.69543
															426.294	8.66371	6.67366
															426.346	8.68663	6.76077
															426.398	8.70158	6.87446
															426.45	8.70815	7.02346
															426.502	8.7064	7.10754
															426.555	8.69628	7.18261
															426.607	8.67795	7.32502
															426.659	8.65173	7.45
															426.711	8.61809	7.49644
															426.763	8.57772	7.45188
															426.815	8.53151	7.35211
															426.867	8.48074	7.41182
															426.92	8.42638	7.5112
															426.972	8.36974	7.5895
															427.024	8.31191	7.66771
															427.076	8.25383	7.81362
															427.128	8.19654	7.94473
															427.18	8.14104	8.04124
															427.232	8.08826	8.16415
															427.285	8.039	8.20922
															427.337	7.99399	8.20223
															427.389	7.95382	8.28298
															427.441	7.91892	8.31171
															427.493	7.88963	8.29682
															427.545	7.86609	8.15503
															427.597	7.84832	8.04152
															427.649	7.83626	7.55792
															427.702	7.82971	7.42499
															427.754	7.82057	7.34749
															427.806	7.80855	7.45954
															427.858	7.81173	7.58663
															427.91	7.87343	7.83229
															427.962	7.90731	8.01814
															428.014	7.92905	8.16177
															428.067	7.95336	8.25353
															428.119	7.97775	8.30073
															428.171	8.00283	8.31831
															428.223	8.02637	8.35263
															428.275	8.04933	8.36397
															428.327	8.06948	8.33568
															428.379	8.08872	8.27353
															428.431	8.10341	8.22312
															428.484	8.11755	8.25289
															428.536	8.12556	8.29555
															428.588	8.13376	8.33615
															428.64	8.13109	8.38711
															428.692	8.13128	8.4437
															428.744	8.12737	8.48015
															428.796	8.1217	8.47459
															428.849	8.11256	8.44794
															428.901	8.10206	8.23763
															428.953	8.0889	8.02595
															429.005	8.07478	7.85023
															429.057	8.05858	7.66866
															429.109	8.04204	7.50943
															429.161	8.02377	7.34059
															429.214	8.00589	7.12773
															429.266	7.98787	6.94957
															429.318	7.96906	6.83708
															429.37	7.94959	6.79476
															429.422	7.93032	6.85695
															429.474	7.91081	6.89788
															429.526	7.89176	6.97306
															429.578	7.87272	7.06748
															429.631	7.8543	7.21068
															429.683	7.83617	7.33892
															429.735	7.81879	7.4146
															429.787	7.802	7.48913
															429.839	7.78615	7.54912
															429.891	7.77129	7.54868
															429.943	7.75766	7.44511
															429.996	7.74539	7.24363
															430.048	7.73452	6.99611
															430.1	7.72522	6.8115
															430.152	7.71746	6.63099
															430.204	7.71156	6.36298
															430.256	7.70733	6.01436
															430.308	7.70518	5.73894
															430.361	7.7049	5.53285
															430.413	7.70686	5.4067
															430.465	7.71085	5.38577
															430.517	7.71712	5.49234
															430.569	7.72552	5.68782
															430.621	7.7361	5.85811
															430.673	7.74894	6.04617
															430.725	7.76376	6.20983
															430.778	7.78103	6.34485
															430.83	7.79959	6.44002
															430.882	7.8207	6.48855
															430.934	7.8444	6.53746
															430.986	7.87102	6.69581
															431.038	7.90031	6.85554
															431.09	7.9321	6.96135
															431.143	7.96617	7.05265
															431.195	8.00222	7.17366
															431.247	8.03986	7.25559
															431.299	8.07864	7.33034
															431.351	8.11801	7.37923
															431.403	8.15737	7.37885
															431.455	8.19609	7.31207
															431.507	8.23348	7.25772
															431.56	8.26896	7.24718
															431.612	8.30188	7.16261
															431.664	8.33153	7.06921
															431.716	8.35641	6.97082
															431.768	8.37851	6.85529
															431.82	8.39587	6.71472
															431.872	8.40806	6.59664
															431.925	8.41483	6.50019
															431.977	8.41613	6.43171
															432.029	8.41168	6.42977
															432.081	8.39926	6.4086
															432.133	8.38409	6.46674
															432.185	8.3642	6.54037
															432.237	8.34002	6.51309
															432.29	8.31205	6.43288
															432.342	8.28072	6.36187
															432.394	8.24658	6.24306
															432.446	8.21016	6.08611
															432.498	8.17201	5.9631
															432.55	8.13264	5.9
															432.602	8.09258	5.83267
															432.654	8.05232	5.61904
															432.707	8.01239	5.50351
															432.759	7.97325	5.38206
															432.811	7.93576	5.36491
															432.863	7.8996	5.28213
															432.915	7.8654	5.19067
															432.967	7.83358	5.0542
															433.019	7.80431	4.88726
															433.072	7.77771	4.82711
															433.124	7.75548	4.84538
															433.176	7.73488	4.82514
															433.228	7.71549	4.80512
															433.28	7.69683	4.80648
															433.332	7.67837	4.91516
															433.384	7.65957	5.0847
															433.436	7.63987	5.20516
															433.489	7.61875	5.32499
															433.541	7.59575	5.46842
															433.593	7.5705	5.56584
															433.645	7.5427	5.54187
															433.697	7.51216	5.39266
															433.749	7.47876	5.25954
															433.801	7.44075	5.13404
															433.854	7.39998	5.03406
															433.906	7.35804	4.9037
															433.958	7.31504	4.77264
															434.01	7.2711	4.72129
															434.062	7.22643	4.7226
															434.114	7.18127	4.77152
															434.166	7.13595	4.81836
[truncated: 7,017 more rows]

## Sheet: Figure 2b S4
Figure 2b and Supplementary Figure 4
	Peak-1		Peak-2		Peak-3		Peak-4		Peak-5		Sum		w/o C60		Peak-1		Peak-2		Peak-3		Sum		with C60
52.08	-1.9898e-39	52.08	-1.9088e-16	52.08	-2.55746e-34	52.08	-8.97131e-50	52.08	-2.21757e-109	52.08	-1.9088e-16	52.08	3.25443e-11	90.06	0	90.06	-1.72922e-23	90.06	-7.52422e-104	90.06	-1.72922e-23	90.06	-7.96196e-12
59.396	-5.91693e-32	59.396	-1.1264e-12	66.7208	-4.94087e-27	69.5362	-1.201e-41	68.0307	-3.74717e-92	52.7389	-2.59924e-16	52.088	2.11823e-11	98.1014	0	118.754	-1.02236e-17	102.975	-7.73058e-88	90.7906	-2.53459e-23	90.066	-6.44406e-12
66.712	-1.50694e-25	66.712	-1.93164e-12	81.3615	-5.54683e-21	86.9924	-2.07833e-34	83.9814	-1.56716e-76	53.3977	-3.52947e-16	52.096	9.82038e-12	106.143	0	147.448	-1.74845e-13	115.891	-2.59217e-73	91.5213	-3.70653e-23	90.072	-4.92617e-12
74.028	-3.28707e-20	74.028	-5.2116e-12	96.0023	-3.61854e-16	104.449	-4.64906e-28	99.9321	-1.62222e-62	54.0566	-4.77915e-16	52.104	-1.54157e-12	114.184	0	149.466	-3.03726e-13	128.806	-2.83674e-60	92.2519	-5.40792e-23	90.078	-3.40827e-12
81.344	-6.14095e-16	81.344	-1.26392e-11	110.643	-1.37173e-12	121.905	-1.3443e-22	115.883	-4.15614e-50	54.7154	-6.45312e-16	52.112	-1.29035e-11	122.225	0	153.376	-8.42155e-13	141.721	-1.01315e-48	92.9826	-7.87218e-23	90.084	-1.89037e-12
88.66	-9.82597e-13	88.66	-2.78125e-11	111.867	-2.40106e-12	139.361	-5.02467e-18	131.833	-2.63545e-39	55.3743	-8.68894e-16	52.12	-2.42655e-11	130.267	-1.82567e-105	157.119	-2.10227e-12	154.637	-1.18096e-38	93.7132	-1.14331e-22	90.09	-3.72479e-13
89.3137	-1.68552e-12	89.3137	-5.60172e-11	114.228	-6.68621e-12	156.817	-2.42773e-14	147.784	-4.13625e-30	56.0332	-1.16665e-15	52.128	-3.56274e-11	138.308	-9.60127e-75	160.7	-4.76661e-12	167.552	-4.49257e-30	94.4438	-1.65666e-22	90.096	1.14542e-12
90.5741	-4.5136e-12	90.5741	-1.04111e-10	116.477	-1.65539e-11	174.273	-1.51626e-11	163.735	-1.60673e-22	56.6921	-1.56205e-15	52.136	-4.69893e-11	146.35	-5.24702e-50	164.121	-9.89797e-12	180.467	-5.57773e-23	95.1745	-2.39499e-22	90.102	2.66331e-12
91.773	-1.0766e-11	91.773	-1.79907e-10	118.616	-3.68437e-11	175.813	-2.425e-11	179.685	-1.54477e-16	57.3509	-2.08557e-15	52.144	-5.83513e-11	154.391	-2.97972e-31	167.387	-1.89693e-11	193.383	-2.26007e-17	95.9051	-3.45445e-22	90.108	4.18121e-12
92.912	-2.31295e-11	92.912	-2.91085e-10	120.648	-7.44772e-11	178.789	-5.74512e-11	195.636	-3.67595e-12	58.0098	-2.77673e-15	52.152	-6.97132e-11	162.432	-1.75838e-18	170.502	-3.37952e-11	206.298	-2.98875e-13	96.6358	-4.97113e-22	90.114	5.6991e-12
93.9925	-4.52208e-11	93.9925	-4.43845e-10	122.576	-1.3804e-10	181.63	-1.23815e-10	196.846	-6.7873e-12	58.6686	-3.68654e-15	52.16	-8.10752e-11	162.925	-6.81074e-18	173.467	-5.63467e-11	207.276	-5.33518e-13	97.3664	-7.13731e-22	90.12	7.217e-12
95.0162	-8.1229e-11	95.0162	-6.41636e-10	124.402	-2.36657e-10	184.338	-2.44806e-10	199.181	-2.08888e-11	59.3275	-4.88071e-15	52.168	-9.24371e-11	163.873	-7.97357e-17	176.289	-8.84705e-11	209.167	-1.54664e-12	98.097	-1.02239e-21	90.126	8.7349e-12
95.9846	-1.3524e-10	95.9846	-8.84289e-10	126.13	-3.78338e-10	186.918	-4.47599e-10	201.409	-5.66684e-11	59.9864	-6.44354e-15	52.176	-1.03799e-10	164.773	-6.89291e-16	178.969	-1.3157e-10	210.973	-3.98929e-12	98.8277	-1.46117e-21	90.132	1.02528e-11
96.8992	-2.10393e-10	96.8992	-1.16777e-09	127.762	-5.68225e-10	189.372	-7.62371e-10	203.53	-1.37093e-10	60.6452	-8.48289e-15	52.184	-1.25685e-10	165.626	-4.53696e-15	181.511	-1.86323e-10	212.694	-9.25171e-12	99.5583	-2.08346e-21	90.138	1.17707e-11
97.7615	-3.08117e-10	97.7615	-1.48461e-09	129.3	-8.07252e-10	191.703	-1.21792e-09	205.548	-2.9896e-10	61.3041	-1.11363e-14	52.192	-1.59066e-10	166.432	-2.33897e-14	183.92	-2.52511e-10	214.333	-1.9481e-11	100.289	-2.96398e-21	90.144	1.32886e-11
98.5732	-4.27672e-10	98.5732	-1.82477e-09	130.749	-1.0916e-09	193.915	-1.8365e-09	207.464	-5.93573e-10	61.9629	-1.45786e-14	52.2	-1.54951e-10	167.193	-9.69362e-14	186.199	-3.28987e-10	215.893	-3.75844e-11	101.02	-4.20693e-21	90.15	1.48065e-11
99.3357	-5.66125e-10	99.3357	-2.17696e-09	132.109	-1.41307e-09	196.01	-2.62919e-09	209.283	-1.08297e-09	62.6218	-1.90313e-14	52.208	-1.36357e-10	167.911	-3.30767e-13	188.351	-4.13794e-10	217.374	-6.69991e-11	101.75	-5.95743e-21	90.156	1.64575e-11
100.05	-7.18746e-10	100.05	-2.52974e-09	133.384	-1.76024e-09	197.992	-3.59293e-09	211.006	-1.8313e-09	63.2807	-2.47742e-14	52.216	-1.49278e-10	168.587	-9.49797e-13	190.381	-5.04394e-10	218.779	-1.1122e-10	102.481	-8.41694e-21	90.162	1.8664e-11
100.719	-8.79687e-10	100.719	-2.87272e-09	134.577	-2.11999e-09	199.864	-4.71003e-09	212.636	-2.89282e-09	63.9395	-3.21594e-14	52.224	-1.52804e-10	169.222	-2.34146e-12	192.291	-5.97956e-10	220.111	-1.73171e-10	103.212	-1.18646e-20	90.168	1.86161e-11
101.343	-1.04277e-09	101.343	-3.19718e-09	135.691	-2.4792e-09	201.629	-5.95007e-09	214.175	-4.29986e-09	64.5984	-4.16287e-14	52.232	-1.23629e-10	169.817	-5.04649e-12	194.085	-6.91642e-10	221.37	-2.54588e-10	103.942	-1.6686e-20	90.174	1.85683e-11
101.924	-1.20219e-09	101.924	-3.49657e-09	136.728	-2.82602e-09	203.291	-7.27368e-09	215.626	-6.05414e-09	65.2573	-5.3735e-14	52.24	-1.35467e-10	170.374	-9.6673e-12	195.767	-7.82853e-10	222.56	-3.55571e-10	104.673	-2.34129e-20	90.18	1.58462e-11
102.464	-1.35305e-09	102.464	-3.76659e-09	137.691	-3.15086e-09	204.851	-8.63715e-09	216.992	-8.12387e-09	65.9161	-6.9167e-14	52.248	-1.92455e-10	170.894	-1.6708e-11	197.341	-8.69405e-10	223.682	-4.74434e-10	105.403	-3.27763e-20	90.186	6.17269e-12
102.964	-1.49169e-09	102.964	-4.00502e-09	138.582	-3.44682e-09	206.314	-9.99711e-09	218.275	-1.04473e-08	66.575	-8.87806e-14	52.256	-2.27431e-10	171.378	-2.64055e-11	198.809	-9.49627e-10	224.737	-6.07883e-10	106.134	-4.57791e-20	90.192	-6.09104e-12
103.425	-1.61572e-09	103.425	-4.21144e-09	139.405	-3.70973e-09	207.683	-1.13144e-08	219.478	-1.29412e-08	67.2339	-1.13636e-13	52.264	-2.59404e-10	171.827	-3.86254e-11	200.177	-1.02239e-09	225.729	-7.51443e-10	106.865	-6.37936e-20	90.198	-1.51585e-11
103.849	-1.72398e-09	103.849	-4.38686e-09	140.162	-3.93791e-09	208.961	-1.25568e-08	220.604	-1.55124e-08	67.8927	-1.45041e-13	52.272	-2.44789e-10	172.243	-5.28644e-11	201.447	-1.08708e-09	226.659	-9.00037e-10	107.595	-8.86929e-20	90.204	-1.74527e-11
104.239	-1.81634e-09	104.239	-4.53331e-09	140.857	-4.13167e-09	210.15	-1.37002e-08	221.654	-1.80685e-08	68.5516	-1.84605e-13	52.28	-2.19668e-10	172.627	-6.83531e-11	202.623	-1.14353e-09	227.529	-1.04857e-09	108.326	-1.23028e-19	90.21	-1.86759e-11
104.594	-1.89346e-09	104.594	-4.65349e-09	141.49	-4.29287e-09	211.255	-1.47293e-08	222.632	-2.05274e-08	69.2104	-2.34301e-13	52.288	-7.55132e-11	172.981	-8.4212e-11	203.708	-1.19193e-09	228.34	-1.19243e-09	109.057	-1.70263e-19	90.216	-1.25869e-11
104.917	-1.95655e-09	104.917	-4.75046e-09	142.067	-4.42434e-09	212.277	-1.56363e-08	223.541	-2.28235e-08	69.8693	-2.96539e-13	52.296	8.15986e-11	173.305	-9.96075e-11	204.707	-1.23273e-09	229.096	-1.32782e-09	109.787	-2.35093e-19	90.222	-4.8339e-12
105.209	-2.00715e-09	105.209	-4.82739e-09	142.588	-4.52954e-09	213.221	-1.64204e-08	224.382	-2.49102e-08	70.5282	-3.74256e-13	52.304	1.1558e-10	173.6	-1.13866e-10	205.622	-1.26658e-09	229.798	-1.45195e-09	110.518	-3.23862e-19	90.228	2.76477e-12
105.472	-2.04694e-09	105.472	-4.88738e-09	143.057	-4.6121e-09	214.09	-1.70859e-08	225.158	-2.67601e-08	71.187	-4.71013e-13	52.312	1.28536e-10	173.869	-1.26529e-10	206.458	-1.29421e-09	230.448	-1.56306e-09	111.249	-4.45127e-19	90.234	9.19082e-12
105.707	-2.0776e-09	105.707	-4.93333e-09	143.477	-4.67566e-09	214.886	-1.7641e-08	225.872	-2.83628e-08	71.8459	-5.91118e-13	52.32	6.42415e-11	174.113	-1.37361e-10	207.218	-1.31641e-09	231.048	-1.66034e-09	111.979	-6.10394e-19	90.24	1.56169e-11
105.917	-2.10076e-09	105.917	-4.96785e-09	143.851	-4.7236e-09	215.613	-1.80961e-08	226.527	-2.97219e-08	72.5048	-7.39765e-13	52.328	-2.19049e-11	174.332	-1.46314e-10	207.906	-1.33397e-09	231.6	-1.74377e-09	112.71	-8.35101e-19	90.246	2.20429e-11
106.101	-2.11787e-09	106.101	-4.99328e-09	144.18	-4.759e-09	216.274	-1.84632e-08	227.125	-3.08513e-08	73.1636	-9.2319e-13	52.336	-1.27264e-10	174.528	-1.53484e-10	208.525	-1.34763e-09	232.106	-1.81394e-09	113.44	-1.13991e-18	90.252	2.36361e-11
106.263	-2.13022e-09	106.263	-5.01158e-09	144.468	-4.78453e-09	216.873	-1.87542e-08	227.668	-3.17717e-08	73.8225	-1.14886e-12	52.344	-2.40658e-10	174.702	-1.59056e-10	209.079	-1.35807e-09	232.568	-1.87187e-09	114.171	-1.5524e-18	90.258	1.41143e-11
106.403	-2.13891e-09	106.403	-5.02443e-09	144.718	-4.80249e-09	217.411	-1.89811e-08	228.16	-3.25077e-08	74.4814	-1.42567e-12	52.352	-2.0643e-10	174.856	-1.63262e-10	209.571	-1.3659e-09	232.988	-1.91883e-09	114.902	-2.1093e-18	90.264	4.59253e-12
106.523	-2.14484e-09	106.523	-5.0332e-09	144.933	-4.81476e-09	217.893	-1.91548e-08	228.603	-3.3085e-08	75.1402	-1.76421e-12	52.36	-1.35161e-10	174.99	-1.66344e-10	210.006	-1.37166e-09	233.368	-1.95623e-09	115.632	-2.85941e-18	90.27	-1.26167e-12
106.625	-2.14877e-09	106.625	-5.039e-09	145.114	-4.82287e-09	218.321	-1.92853e-08	228.999	-3.35292e-08	75.7991	-2.177e-12	52.368	-9.87452e-11	175.107	-1.68537e-10	210.386	-1.37581e-09	233.71	-1.98547e-09	116.363	-3.86738e-18	90.276	3.1267e-13
106.71	-2.15127e-09	106.71	-5.04268e-09	145.265	-4.82803e-09	218.699	-1.93814e-08	229.351	-3.38642e-08	76.4579	-2.67883e-12	52.376	-7.55371e-11	175.207	-1.70047e-10	210.715	-1.37872e-09	234.017	-2.00792e-09	117.094	-5.21866e-18	90.282	1.41902e-12
106.779	-2.15279e-09	106.779	-5.04492e-09	145.389	-4.83117e-09	219.03	-1.94505e-08	229.662	-3.41114e-08	77.1168	-3.28707e-12	52.384	-7.8074e-11	175.291	-1.7105e-10	210.998	-1.3807e-09	234.289	-2.02481e-09	117.824	-7.02593e-18	90.288	6.94051e-13
106.835	-2.15366e-09	106.835	-5.04621e-09	145.488	-4.83297e-09	219.317	-1.94991e-08	229.934	-3.42898e-08	77.7757	-4.02208e-12	52.392	-9.319e-11	175.362	-1.71691e-10	211.237	-1.38202e-09	234.529	-2.03726e-09	118.555	-9.43738e-18	90.294	-2.99355e-12
106.878	-2.15413e-09	106.878	-5.0469e-09	145.566	-4.83394e-09	219.562	-1.95322e-08	230.17	-3.44152e-08	78.4346	-4.90763e-12	52.4	-1.36237e-10	175.42	-1.72081e-10	211.437	-1.38285e-09	234.739	-2.04624e-09	119.286	-1.26474e-17	90.3	-6.68116e-12
106.91	-2.15436e-09	106.91	-5.04724e-09	145.624	-4.83441e-09	219.77	-1.95541e-08	230.372	-3.45008e-08	79.0934	-5.97132e-12	52.408	-1.97411e-10	175.466	-1.72305e-10	211.6	-1.38336e-09	234.921	-2.05254e-09	120.016	-1.69104e-17	90.306	-9.7267e-12
106.934	-2.15446e-09	106.934	-5.04739e-09	145.665	-4.83462e-09	219.944	-1.9568e-08	230.543	-3.45575e-08	79.7523	-7.24516e-12	52.416	-2.05933e-10	175.502	-1.72426e-10	211.731	-1.38365e-09	235.078	-2.05685e-09	120.747	-2.25583e-17	90.312	-3.67435e-12
106.949	-2.1545e-09	106.949	-5.04744e-09	145.693	-4.8347e-09	220.086	-1.95765e-08	230.686	-3.45935e-08	80.4111	-8.76608e-12	52.424	-1.72249e-10	175.529	-1.72485e-10	211.833	-1.3838e-09	235.21	-2.0597e-09	121.477	-3.00237e-17	90.318	3.16543e-12
106.959	-2.15451e-09	106.959	-5.04746e-09	145.71	-4.83472e-09	220.2	-1.95814e-08	230.803	-3.46154e-08	81.07	-1.05766e-11	52.432	-1.56724e-10	175.549	-1.72511e-10	211.909	-1.38388e-09	235.32	-2.06151e-09	122.208	-3.98679e-17	90.324	1.3054e-11
106.964	-2.15451e-09	106.964	-5.04746e-09	145.719	-4.83472e-09	220.288	-1.9584e-08	230.896	-3.4628e-08	81.7289	-1.27253e-11	52.44	-1.59544e-10	175.562	-1.72521e-10	211.964	-1.38391e-09	235.41	-2.06261e-09	122.939	-5.28183e-17	90.33	2.39626e-11
106.965	-2.15451e-09	106.965	-5.04746e-09	145.722	-4.83472e-09	220.355	-1.95853e-08	230.969	-3.46348e-08	82.3877	-1.52679e-11	52.448	-1.48085e-10	175.57	-1.72524e-10	212.001	-1.38393e-09	235.483	-2.06324e-09	123.669	-6.98149e-17	90.336	3.48712e-11
106.966	-2.15451e-09	106.966	-5.04746e-09	145.722	-4.83472e-09	220.403	-1.95858e-08	231.024	-3.46381e-08	83.0466	-1.82678e-11	52.456	-1.17966e-10	175.574	-1.72524e-10	212.023	-1.38393e-09	235.539	-2.06358e-09	124.4	-9.20692e-17	90.342	4.95277e-11
106.966	-2.15451e-09	106.966	-5.04746e-09	145.723	-4.83472e-09	220.435	-1.9586e-08	231.063	-3.46395e-08	83.7054	-2.17972e-11	52.464	-7.37835e-11	175.575	-1.72524e-10	212.035	-1.38393e-09	235.581	-2.06374e-09	125.131	-1.21139e-16	90.348	6.49469e-11
106.969	-2.15451e-09	106.969	-5.04746e-09	145.726	-4.83472e-09	220.454	-1.95861e-08	231.089	-3.46401e-08	84.3643	-2.59381e-11	52.472	-1.7041e-11	175.575	-1.72524e-10	212.039	-1.38393e-09	235.612	-2.06382e-09	125.861	-1.59021e-16	90.354	6.19539e-11
106.976	-2.15451e-09	106.976	-5.04746e-09	145.734	-4.83472e-09	220.464	-1.95861e-08	231.105	-3.46402e-08	85.0232	-3.07841e-11	52.48	1.73308e-11	175.576	-1.72524e-10	212.04	-1.38393e-09	235.632	-2.06384e-09	126.592	-2.0827e-16	90.36	5.6832e-11
106.989	-2.15448e-09	106.989	-5.04744e-09	145.749	-4.8347e-09	220.468	-1.95861e-08	231.113	-3.46403e-08	85.6821	-3.6442e-11	52.488	2.48864e-11	175.577	-1.72524e-10	212.04	-1.38393e-09	235.644	-2.06385e-09	127.323	-2.72146e-16	90.366	5.17101e-11
107.011	-2.15441e-09	107.011	-5.0474e-09	145.775	-4.83464e-09	220.468	-1.95861e-08	231.116	-3.46403e-08	86.3409	-4.30351e-11	52.496	6.45939e-12	175.581	-1.72524e-10	212.043	-1.38393e-09	235.65	-2.06385e-09	128.053	-3.54797e-16	90.372	4.59391e-11
107.045	-2.1542e-09	107.045	-5.04726e-09	145.813	-4.83446e-09	220.469	-1.95861e-08	231.117	-3.46403e-08	86.9998	-5.07067e-11	52.504	-5.47128e-11	175.588	-1.72521e-10	212.051	-1.38393e-09	235.653	-2.06385e-09	128.784	-4.61488e-16	90.378	3.95596e-11
107.091	-2.15374e-09	107.091	-5.04697e-09	145.866	-4.83406e-09	220.472	-1.95861e-08	231.117	-3.46403e-08	87.6586	-5.96262e-11	52.512	-1.21278e-10	175.601	-1.72512e-10	212.066	-1.38393e-09	235.653	-2.06385e-09	129.514	-5.98884e-16	90.384	3.03758e-11
107.153	-2.15278e-09	107.153	-5.04636e-09	145.937	-4.83324e-09	220.481	-1.95861e-08	231.12	-3.46403e-08	88.3175	-6.99974e-11	52.52	-1.99539e-10	175.62	-1.72488e-10	212.091	-1.38392e-09	235.653	-2.06385e-09	130.245	-7.75403e-16	90.39	1.79738e-11
107.232	-2.15101e-09	107.232	-5.04522e-09	146.028	-4.83172e-09	220.498	-1.9586e-08	231.127	-3.46402e-08	88.9764	-8.20699e-11	52.528	-2.55959e-10	175.646	-1.72433e-10	212.128	-1.38391e-09	235.656	-2.06385e-09	130.976	-1.00165e-15	90.396	5.57171e-12
107.331	-2.14793e-09	107.331	-5.04325e-09	146.142	-4.82907e-09	220.525	-1.95859e-08	231.141	-3.46401e-08	89.6352	-9.61555e-11	52.536	-2.79755e-10	175.681	-1.72321e-10	212.18	-1.38387e-09	235.662	-2.06385e-09	131.706	-1.29094e-15	90.402	-6.16442e-12
107.451	-2.14287e-09	107.451	-5.04e-09	146.281	-4.82472e-09	220.567	-1.95855e-08	231.163	-3.46397e-08	90.2941	-1.12649e-10	52.544	-3.05869e-10	175.725	-1.72112e-10	212.249	-1.3838e-09	235.674	-2.06385e-09	132.437	-1.65996e-15	90.408	-1.5605e-11
107.596	-2.13493e-09	107.596	-5.03488e-09	146.448	-4.81787e-09	220.625	-1.95845e-08	231.197	-3.46386e-08	90.953	-1.32056e-10	52.552	-3.36383e-10	175.781	-1.71749e-10	212.338	-1.38366e-09	235.693	-2.06382e-09	133.168	-2.12956e-15	90.414	-2.11706e-11
107.767	-2.12295e-09	107.767	-5.02714e-09	146.645	-4.80751e-09	220.703	-1.95825e-08	231.244	-3.46362e-08	91.6118	-1.55027e-10	52.56	-3.44849e-10	175.849	-1.71153e-10	212.449	-1.38343e-09	235.723	-2.06375e-09	133.898	-2.72576e-15	90.42	-2.47264e-11
107.967	-2.10547e-09	107.967	-5.0158e-09	146.874	-4.79234e-09	220.802	-1.95788e-08	231.307	-3.46311e-08	92.2707	-1.82392e-10	52.568	-2.94292e-10	175.931	-1.7022e-10	212.585	-1.38304e-09	235.763	-2.0636e-09	134.629	-3.48086e-15	90.426	-8.13545e-12
108.197	-2.08076e-09	108.197	-4.99965e-09	147.139	-4.77075e-09	220.926	-1.95723e-08	231.388	-3.46217e-08	92.9296	-2.15208e-10	52.576	-2.53768e-10	176.027	-1.68814e-10	212.747	-1.38244e-09	235.818	-2.06328e-09	135.36	-4.43494e-15	90.432	7.96898e-12
108.461	-2.04677e-09	108.461	-4.97719e-09	147.442	-4.74079e-09	221.077	-1.95617e-08	231.489	-3.46054e-08	93.5884	-2.54791e-10	52.584	-2.51439e-10	176.14	-1.66772e-10	212.94	-1.38152e-09	235.887	-2.06269e-09	136.09	-5.63756e-15	90.438	1.27712e-11
108.759	-2.00122e-09	108.759	-4.94667e-09	147.785	-4.70016e-09	221.259	-1.9545e-08	231.612	-3.45785e-08	94.2473	-3.02747e-10	52.592	-2.57593e-10	176.269	-1.63897e-10	213.164	-1.38017e-09	235.974	-2.06167e-09	136.821	-7.14986e-15	90.444	1.66534e-11
109.094	-1.9417e-09	109.094	-4.90602e-09	148.17	-4.6462e-09	221.474	-1.95197e-08	231.76	-3.45362e-08	94.9061	-3.60986e-10	52.6	-3.14715e-10	176.418	-1.59969e-10	213.422	-1.37825e-09	236.081	-2.05999e-09	137.552	-9.04703e-15	90.45	2.05357e-11
109.469	-1.86584e-09	109.469	-4.85288e-09	148.601	-4.57592e-09	221.724	-1.94826e-08	231.935	-3.44722e-08	95.565	-4.317e-10	52.608	-3.58552e-10	176.585	-1.54753e-10	213.718	-1.37557e-09	236.208	-2.05734e-09	138.282	-1.14213e-14	90.456	1.59009e-11
109.885	-1.77158e-09	109.885	-4.78461e-09	149.08	-4.48609e-09	222.013	-1.94298e-08	232.138	-3.43784e-08	96.2239	-5.17304e-10	52.616	-3.57428e-10	176.774	-1.48021e-10	214.052	-1.37192e-09	236.359	-2.05334e-09	139.013	-1.43857e-14	90.462	6.55239e-12
110.346	-1.65751e-09	110.346	-4.69838e-09	149.61	-4.37334e-09	222.343	-1.93563e-08	232.373	-3.42449e-08	96.8827	-6.20326e-10	52.624	-3.456e-10	176.986	-1.39582e-10	214.429	-1.36704e-09	236.534	-2.04748e-09	139.743	-1.80778e-14	90.468	-3.33781e-13
110.852	-1.5233e-09	110.852	-4.5912e-09	150.192	-4.23437e-09	222.717	-1.92564e-08	232.642	-3.40595e-08	97.5416	-7.43239e-10	52.632	-2.79108e-10	177.22	-1.2932e-10	214.85	-1.36062e-09	236.737	-2.03913e-09	140.474	-2.26654e-14	90.474	-3.20272e-12
111.406	-1.37014e-09	111.406	-4.46015e-09	150.829	-4.0662e-09	223.138	-1.91231e-08	232.946	-3.38078e-08	98.2005	-8.88231e-10	52.64	-2.18523e-10	177.48	-1.17245e-10	215.317	-1.35231e-09	236.969	-2.02755e-09	141.205	-2.8352e-14	90.48	-2.78426e-12
112.011	-1.20108e-09	112.011	-4.30249e-09	151.525	-3.86648e-09	223.608	-1.89486e-08	233.288	-3.34731e-08	98.8593	-1.05694e-09	52.648	-2.06205e-10	177.765	-1.03533e-10	215.834	-1.34173e-09	237.231	-2.01182e-09	141.935	-3.53839e-14	90.486	2.91375e-12
112.668	-1.02127e-09	112.668	-4.11597e-09	152.281	-3.63395e-09	224.13	-1.8724e-08	233.671	-3.30363e-08	99.5182	-1.25015e-09	52.656	-1.97327e-10	178.077	-8.85715e-11	216.402	-1.32841e-09	237.526	-1.99091e-09	142.666	-4.40586e-14	90.492	1.36302e-11
113.38	-8.37766e-10	113.38	-3.8991e-09	153.1	-3.36885e-09	224.707	-1.84395e-08	234.095	-3.24767e-08	100.177	-1.46749e-09	52.664	-2.3844e-10	178.418	-7.2955e-11	217.024	-1.31189e-09	237.856	-1.96365e-09	143.397	-5.47341e-14	90.498	2.49299e-11
114.149	-6.5898e-10	114.149	-3.65153e-09	153.984	-3.07335e-09	225.342	-1.80848e-08	234.565	-3.17721e-08	100.836	-1.7072e-09	52.672	-2.73148e-10	178.788	-5.74532e-11	217.703	-1.29165e-09	238.222	-1.92874e-09	144.127	-6.78402e-14	90.504	3.15875e-11
114.977	-4.93651e-10	114.977	-3.37436e-09	154.937	-2.7519e-09	226.038	-1.76493e-08	235.081	-3.09001e-08	101.495	-1.96596e-09	52.68	-2.74225e-10	179.189	-4.29156e-11	218.441	-1.26715e-09	238.627	-1.88483e-09	144.858	-8.38918e-14	90.51	2.32482e-11
115.867	-3.49503e-10	115.867	-3.07048e-09	155.96	-2.41144e-09	226.796	-1.71227e-08	235.647	-2.98396e-08	102.154	-2.23887e-09	52.688	-2.77022e-10	179.622	-3.01343e-11	219.24	-1.23785e-09	239.073	-1.83057e-09	145.589	-1.03503e-13	90.516	1.49089e-11
116.819	-2.31884e-10	116.819	-2.74481e-09	157.056	-2.06126e-09	227.62	-1.64957e-08	236.264	-2.85723e-08	102.812	-2.51955e-09	52.696	-2.98422e-10	180.089	-1.96915e-11	220.103	-1.20326e-09	239.56	-1.76467e-09	146.319	-1.27406e-13	90.522	6.56963e-12
117.838	-1.42819e-10	117.838	-2.40431e-09	158.227	-1.71251e-09	228.513	-1.5761e-08	236.934	-2.70852e-08	103.471	-2.80049e-09	52.704	-3.16984e-10	180.59	-1.18409e-11	221.033	-1.1629e-09	240.093	-1.68607e-09	147.05	-1.56469e-13	90.528	-3.23971e-12
118.925	-8.08107e-11	118.925	-2.0578e-09	159.477	-1.37736e-09	229.478	-1.49143e-08	237.661	-2.53737e-08	104.13	-3.07351e-09	52.712	-2.31546e-10	181.127	-6.47046e-12	222.031	-1.11643e-09	240.671	-1.59407e-09	147.78	-1.91721e-13	90.534	-6.7466e-12
120.081	-4.15278e-11	120.081	-1.71549e-09	160.807	-1.06775e-09	230.516	-1.39555e-08	238.445	-2.34437e-08	104.789	-3.33034e-09	52.72	-1.49293e-10	181.701	-3.16886e-12	223.101	-1.06363e-09	241.297	-1.48849e-09	148.511	-2.34377e-13	90.54	-9.45534e-12
121.31	-1.9139e-11	121.31	-1.3882e-09	162.22	-7.93976e-10	231.632	-1.28898e-08	239.29	-2.13148e-08	105.448	-3.56331e-09	52.728	-9.21734e-11	182.313	-1.3697e-12	224.244	-1.00446e-09	241.974	-1.36986e-09	149.242	-2.85864e-13	90.546	-1.21641e-11
122.613	-7.80219e-12	122.613	-1.0863e-09	163.719	-5.63335e-10	232.827	-1.1729e-08	240.198	-1.9022e-08	106.107	-3.76602e-09	52.736	-4.62732e-11	182.965	-5.13753e-13	225.464	-9.39134e-10	242.703	-1.23957e-09	149.972	-3.47863e-13	90.552	-1.48728e-11
123.993	-2.77129e-12	123.993	-8.18654e-10	165.306	-3.79178e-10	234.105	-1.04916e-08	241.17	-1.66162e-08	106.766	-3.93389e-09	52.744	-4.57587e-11	183.657	-1.64146e-13	226.762	-8.68127e-10	243.485	-1.09998e-09	150.703	-4.22337e-13	90.558	-3.62643e-12
125.452	-8.43688e-13	125.452	-5.91493e-10	166.984	-2.40607e-10	235.467	-9.20344e-09	242.209	-1.41633e-08	107.425	-4.06459e-09	52.752	-4.52443e-11	184.391	-4.37748e-14	228.141	-7.92236e-10	244.324	-9.54413e-10	151.434	-5.11579e-13	90.564	1.40934e-11
126.992	-2.16254e-13	126.992	-4.07736e-10	168.755	-1.42955e-10	236.918	-7.89662e-09	243.317	-1.17397e-08	108.083	-4.15825e-09	52.76	-1.29016e-10	185.169	-9.52993e-15	229.604	-7.12579e-10	245.22	-8.0707e-10	152.164	-6.18255e-13	90.57	2.14687e-11
128.614	-4.5774e-14	128.614	-2.66742e-10	170.621	-7.894e-11	238.459	-6.60776e-09	244.497	-9.42686e-09	108.742	-4.21737e-09	52.768	-2.15116e-10	185.99	-1.65318e-15	231.153	-6.30589e-10	246.176	-6.6274e-10	152.895	-7.45462e-13	90.576	2.36928e-11
130.323	-7.83517e-15	130.323	-1.64665e-10	172.586	-4.01906e-11	240.094	-5.37539e-09	245.751	-7.30287e-09	109.401	-4.24657e-09	52.776	-1.64423e-10	186.858	-2.22584e-16	232.791	-5.47963e-10	247.194	-5.2639e-10	153.626	-8.96779e-13	90.582	2.97166e-11
132.119	-1.0603e-15	132.119	-9.5328e-11	174.652	-1.87035e-11	241.824	-4.23646e-09	247.08	-5.43325e-09	110.06	-4.25209e-09	52.784	-1.0013e-10	187.772	-2.26063e-17	234.519	-4.66587e-10	248.275	-4.02635e-10	154.356	-1.07634e-12	90.588	3.77402e-11
133.05	-3.54463e-16	133.05	-5.14112e-11	176.821	-7.88208e-12	243.654	-3.22249e-09	248.488	-3.86284e-09	110.719	-4.24117e-09	52.792	-5.3656e-11	188.247	-6.41999e-18	236.341	-3.88416e-10	249.422	-2.95175e-10	155.087	-1.28888e-12	90.594	4.0807e-11
148.145	-2.66894e-26	148.145	-2.56447e-11	177.945	-4.91469e-12	245.585	-2.35609e-09	249.976	-2.61027e-09	111.378	-4.22137e-09	52.8	-1.04797e-11	195.818	-1.90226e-29	238.258	-3.15334e-10	250.636	-2.06322e-10	155.817	-1.53986e-12	90.6	4.11392e-11
163.24	-5.74823e-41	163.24	-1.17408e-11	189.729	-1.26532e-14	247.621	-1.64844e-09	251.547	-1.66662e-09	112.037	-4.19994e-09	52.808	-4.32257e-11	203.388	-2.80504e-46	240.274	-2.48996e-10	251.92	-1.36724e-10	156.548	-1.83548e-12	90.606	3.41938e-11
178.335	-3.54125e-60	178.335	-4.89291e-12	201.513	-5.15661e-18	249.763	-1.09834e-09	253.203	-9.99066e-10	112.695	-4.18323e-09	52.816	-9.53095e-11	210.959	-2.05844e-68	242.391	-1.90683e-10	253.275	-8.53669e-11	157.279	-2.18284e-12	90.612	2.19348e-11
193.43	-6.24029e-84	193.43	-3.0409e-12	213.296	-3.32651e-22	252.016	-6.93309e-10	254.946	-5.58414e-10	113.354	-4.17631e-09	52.824	-1.76338e-10	218.529	-7.51747e-96	244.611	-1.41184e-10	254.703	-4.98856e-11	158.009	-2.58998e-12	90.618	1.61234e-11
208.525	-3.14543e-112	208.525	-3.12657e-15	225.08	-3.39682e-27	254.381	-4.12292e-10	256.778	-2.88859e-10	114.013	-4.18276e-09	52.832	-2.67403e-10	226.1	-1.36627e-128	246.937	-1.00731e-10	256.206	-2.70864e-11	158.74	-3.066e-12	90.624	1.70632e-11
223.62	0	223.62	-3.42885e-19	236.864	-5.49057e-33	256.862	-2.29589e-10	258.702	-1.37181e-10	114.672	-4.20453e-09	52.84	-3.32113e-10	233.67	0	249.371	-6.9008e-11	257.786	-1.35588e-11	159.471	-3.62119e-12	90.63	2.08785e-11
238.715	0	238.715	-4.01092e-24	248.648	-1.40482e-39	259.46	-1.18946e-10	260.72	-5.92954e-11	115.331	-4.24213e-09	52.848	-3.84884e-10	241.241	0	251.915	-4.52204e-11	259.445	-6.20464e-12	160.201	-4.2671e-12	90.636	2.71184e-11
253.81	0	253.81	-5.00444e-30	260.432	-5.68965e-47	260.805	-8.31496e-11	261.764	-3.75238e-11	115.99	-4.29477e-09	52.856	-4.03095e-10	248.811	0	254.573	-2.82289e-11	261.186	-2.57216e-12	160.932	-5.01668e-12	90.642	3.33584e-11
268.905	0	268.905	-6.66012e-37	272.216	-3.64762e-55	272.402	-2.28922e-12	272.882	-1.07825e-13	116.649	-4.36068e-09	52.864	-4.12258e-10	256.382	0	255.945	-2.18718e-11	263.009	-9.566e-13	161.663	-5.8844e-12	90.648	3.95983e-11
284	0	284	-9.45418e-45	284	-3.70163e-64	284	-2.55454e-14	284	-5.13684e-17	117.308	-4.43741e-09	52.872	-4.20597e-10	263.952	0	263.952	-4.19705e-12	263.952	-5.58289e-13	162.393	-6.88637e-12	90.654	4.45008e-11
--	--	--	--	--	--	--	--	--	--	117.966	-4.52212e-09	52.88	-4.28632e-10	--	--	--	--	--	--	163.124	-8.04048e-12	90.66	4.91017e-11
--	--	--	--	--	--	--	--	--	--	118.625	-4.61188e-09	52.888	-4.20154e-10	--	--	--	--	--	--	163.855	-9.36651e-12	90.666	5.37025e-11
--	--	--	--	--	--	--	--	--	--	119.284	-4.70385e-09	52.896	-4.04035e-10	--	--	--	--	--	--	164.585	-1.08865e-11	90.672	5.83034e-11
--	--	--	--	--	--	--	--	--	--	119.943	-4.79548e-09	52.904	-4.21806e-10	--	--	--	--	--	--	165.316	-1.26255e-11	90.678	6.29042e-11
--	--	--	--	--	--	--	--	--	--	120.602	-4.88457e-09	52.912	-4.60235e-10	--	--	--	--	--	--	166.046	-1.46147e-11	90.684	6.78725e-11
--	--	--	--	--	--	--	--	--	--	121.261	-4.96936e-09	52.92	-4.96762e-10	--	--	--	--	--	--	166.777	-1.69018e-11	90.69	7.14038e-11
--	--	--	--	--	--	--	--	--	--	121.92	-5.04849e-09	52.928	-5.3171e-10	--	--	--	--	--	--	167.508	-1.95803e-11	90.696	6.17025e-11
--	--	--	--	--	--	--	--	--	--	122.578	-5.12107e-09	52.936	-5.33063e-10	--	--	--	--	--	--	168.238	-2.28616e-11	90.702	5.20013e-11
--	--	--	--	--	--	--	--	--	--	123.237	-5.18657e-09	52.944	-5.14895e-10	--	--	--	--	--	--	168.969	-2.72184e-11	90.708	4.23001e-11
--	--	--	--	--	--	--	--	--	--	123.896	-5.24484e-09	52.952	-4.72308e-10	--	--	--	--	--	--	169.7	-3.3603e-11	90.714	3.31073e-11
--	--	--	--	--	--	--	--	--	--	124.555	-5.29601e-09	52.96	-4.11033e-10	--	--	--	--	--	--	170.43	-4.36506e-11	90.72	2.55089e-11
--	--	--	--	--	--	--	--	--	--	125.214	-5.34051e-09	52.968	-3.83695e-10	--	--	--	--	--	--	171.161	-5.96281e-11	90.726	1.79106e-11
--	--	--	--	--	--	--	--	--	--	125.873	-5.37898e-09	52.976	-3.89992e-10	--	--	--	--	--	--	171.892	-8.37939e-11	90.732	1.15497e-11
--	--	--	--	--	--	--	--	--	--	126.532	-5.41226e-09	52.984	-3.96151e-10	--	--	--	--	--	--	172.622	-1.17031e-10	90.738	1.62178e-11
--	--	--	--	--	--	--	--	--	--	127.19	-5.44131e-09	52.992	-4.0213e-10	--	--	--	--	--	--	173.353	-1.57219e-10	90.744	2.06544e-11
--	--	--	--	--	--	--	--	--	--	127.849	-5.46722e-09	53	-4.06755e-10	--	--	--	--	--	--	174.083	-1.9847e-10	90.75	2.43892e-11
--	--	--	--	--	--	--	--	--	--	128.508	-5.49114e-09	53.008	-4.09075e-10	--	--	--	--	--	--	174.814	-2.32383e-10	90.756	2.8124e-11
--	--	--	--	--	--	--	--	--	--	129.167	-5.51425e-09	53.016	-3.9033e-10	--	--	--	--	--	--	175.545	-2.51317e-10	90.762	2.1922e-11
--	--	--	--	--	--	--	--	--	--	129.826	-5.53769e-09	53.024	-3.48301e-10	--	--	--	--	--	--	176.275	-2.52039e-10	90.768	1.25465e-11
--	--	--	--	--	--	--	--	--	--	130.485	-5.56258e-09	53.032	-3.0218e-10	--	--	--	--	--	--	177.006	-2.37409e-10	90.774	6.33754e-12
--	--	--	--	--	--	--	--	--	--	131.144	-5.58992e-09	53.04	-2.49964e-10	--	--	--	--	--	--	177.737	-2.14939e-10	90.78	3.29796e-12
--	--	--	--	--	--	--	--	--	--	131.803	-5.62056e-09	53.048	-2.02113e-10	--	--	--	--	--	--	178.467	-1.93222e-10	90.786	1.73195e-11
--	--	--	--	--	--	--	--	--	--	132.461	-5.65518e-09	53.056	-1.6216e-10	--	--	--	--	--	--	179.198	-1.78545e-10	90.792	4.59519e-11
--	--	--	--	--	--	--	--	--	--	133.12	-5.69425e-09	53.064	-1.3362e-10	--	--	--	--	--	--	179.929	-1.73441e-10	90.798	5.89564e-11
--	--	--	--	--	--	--	--	--	--	133.779	-5.73796e-09	53.072	-1.34205e-10	--	--	--	--	--	--	180.659	-1.77319e-10	90.804	5.8775e-11
--	--	--	--	--	--	--	--	--	--	134.438	-5.78626e-09	53.08	-1.40988e-10	--	--	--	--	--	--	181.39	-1.8807e-10	90.81	4.6894e-11
--	--	--	--	--	--	--	--	--	--	135.097	-5.83878e-09	53.088	-1.70066e-10	--	--	--	--	--	--	182.12	-2.03479e-10	90.816	2.43441e-11
--	--	--	--	--	--	--	--	--	--	135.756	-5.89486e-09	53.096	-1.96945e-10	--	--	--	--	--	--	182.851	-2.21932e-10	90.822	1.17973e-11
--	--	--	--	--	--	--	--	--	--	136.415	-5.95353e-09	53.104	-2.1244e-10	--	--	--	--	--	--	183.582	-2.42499e-10	90.828	9.59255e-12
--	--	--	--	--	--	--	--	--	--	137.073	-6.01355e-09	53.112	-2.35544e-10	--	--	--	--	--	--	184.312	-2.64738e-10	90.834	7.38781e-12
--	--	--	--	--	--	--	--	--	--	137.732	-6.07337e-09	53.12	-2.80518e-10	--	--	--	--	--	--	185.043	-2.88479e-10	90.84	6.16936e-12
--	--	--	--	--	--	--	--	--	--	138.391	-6.13123e-09	53.128	-3.1649e-10	--	--	--	--	--	--	185.774	-3.13662e-10	90.846	6.62369e-12
--	--	--	--	--	--	--	--	--	--	139.05	-6.18517e-09	53.136	-3.12534e-10	--	--	--	--	--	--	186.504	-3.40271e-10	90.852	7.07801e-12
--	--	--	--	--	--	--	--	--	--	139.709	-6.23307e-09	53.144	-3.0753e-10	--	--	--	--	--	--	187.235	-3.68293e-10	90.858	7.53234e-12
--	--	--	--	--	--	--	--	--	--	140.368	-6.27273e-09	53.152	-2.94808e-10	--	--	--	--	--	--	187.966	-3.97707e-10	90.864	7.98667e-12
--	--	--	--	--	--	--	--	--	--	141.027	-6.30193e-09	53.16	-2.8358e-10	--	--	--	--	--	--	188.696	-4.28486e-10	90.87	7.69027e-12
--	--	--	--	--	--	--	--	--	--	141.685	-6.31848e-09	53.168	-3.04467e-10	--	--	--	--	--	--	189.427	-4.60587e-10	90.876	7.15278e-12
--	--	--	--	--	--	--	--	--	--	142.344	-6.3203e-09	53.176	-3.25226e-10	--	--	--	--	--	--	190.157	-4.93957e-10	90.882	6.61528e-12
--	--	--	--	--	--	--	--	--	--	143.003	-6.30551e-09	53.184	-3.45133e-10	--	--	--	--	--	--	190.888	-5.2853e-10	90.888	6.33589e-12
--	--	--	--	--	--	--	--	--	--	143.662	-6.27245e-09	53.192	-3.63199e-10	--	--	--	--	--	--	191.619	-5.64224e-10	90.894	6.23481e-12
--	--	--	--	--	--	--	--	--	--	144.321	-6.21975e-09	53.2	-3.5398e-10	--	--	--	--	--	--	192.349	-6.00948e-10	90.9	7.22008e-12
--	--	--	--	--	--	--	--	--	--	144.98	-6.14641e-09	53.208	-3.44762e-10	--	--	--	--	--	--	193.08	-6.38592e-10	90.906	8.99151e-12
--	--	--	--	--	--	--	--	--	--	145.639	-6.05178e-09	53.216	-3.44373e-10	--	--	--	--	--	--	193.811	-6.77038e-10	90.912	1.06334e-11
--	--	--	--	--	--	--	--	--	--	146.298	-5.93566e-09	53.224	-3.43996e-10	--	--	--	--	--	--	194.541	-7.16151e-10	90.918	1.217e-11
--	--	--	--	--	--	--	--	--	--	146.956	-5.79823e-09	53.232	-4.00043e-10	--	--	--	--	--	--	195.272	-7.55786e-10	90.924	1.30638e-11
--	--	--	--	--	--	--	--	--	--	147.615	-5.64012e-09	53.24	-4.58904e-10	--	--	--	--	--	--	196.003	-7.95785e-10	90.93	1.35204e-11
--	--	--	--	--	--	--	--	--	--	148.274	-5.46235e-09	53.248	-4.19337e-10	--	--	--	--	--	--	196.733	-8.35977e-10	90.936	1.22025e-11
--	--	--	--	--	--	--	--	--	--	148.933	-5.26634e-09	53.256	-3.7977e-10	--	--	--	--	--	--	197.464	-8.76185e-10	90.942	1.05811e-11
--	--	--	--	--	--	--	--	--	--	149.592	-5.05383e-09	53.264	-3.43852e-10	--	--	--	--	--	--	198.195	-9.1622e-10	90.948	9.0264e-12
--	--	--	--	--	--	--	--	--	--	150.251	-4.82688e-09	53.272	-3.08108e-10	--	--	--	--	--	--	198.925	-9.55885e-10	90.954	7.62831e-12
--	--	--	--	--	--	--	--	--	--	150.91	-4.58779e-09	53.28	-2.8519e-10	--	--	--	--	--	--	199.656	-9.94981e-10	90.96	6.20575e-12
--	--	--	--	--	--	--	--	--	--	151.568	-4.33901e-09	53.288	-2.64019e-10	--	--	--	--	--	--	200.386	-1.0333e-09	90.966	7.26019e-12
--	--	--	--	--	--	--	--	--	--	152.227	-4.08313e-09	53.296	-2.94204e-10	--	--	--	--	--	--	201.117	-1.07063e-09	90.972	8.70459e-12
--	--	--	--	--	--	--	--	--	--	152.886	-3.8228e-09	53.304	-3.35971e-10	--	--	--	--	--	--	201.848	-1.10677e-09	90.978	9.66109e-12
--	--	--	--	--	--	--	--	--	--	153.545	-3.56062e-09	53.312	-3.43118e-10	--	--	--	--	--	--	202.578	-1.14151e-09	90.984	1.07159e-11
--	--	--	--	--	--	--	--	--	--	154.204	-3.29916e-09	53.32	-3.46419e-10	--	--	--	--	--	--	203.309	-1.17464e-09	90.99	1.33231e-11
--	--	--	--	--	--	--	--	--	--	154.863	-3.04083e-09	53.328	-3.65255e-10	--	--	--	--	--	--	204.04	-1.20597e-09	90.996	1.94388e-11
--	--	--	--	--	--	--	--	--	--	155.522	-2.78786e-09	53.336	-3.87106e-10	--	--	--	--	--	--	204.77	-1.23531e-09	91.002	2.75449e-11
--	--	--	--	--	--	--	--	--	--	156.18	-2.54229e-09	53.344	-3.86599e-10	--	--	--	--	--	--	205.501	-1.26249e-09	91.008	3.5638e-11
--	--	--	--	--	--	--	--	--	--	156.839	-2.30589e-09	53.352	-3.79375e-10	--	--	--	--	--	--	206.232	-1.28733e-09	91.014	4.2694e-11
--	--	--	--	--	--	--	--	--	--	157.498	-2.08016e-09	53.36	-3.77768e-10	--	--	--	--	--	--	206.962	-1.3097e-09	91.02	4.97501e-11
--	--	--	--	--	--	--	--	--	--	158.157	-1.86634e-09	53.368	-3.78521e-10	--	--	--	--	--	--	207.693	-1.32948e-09	91.026	4.9132e-11
--	--	--	--	--	--	--	--	--	--	158.816	-1.66537e-09	53.376	-3.18936e-10	--	--	--	--	--	--	208.423	-1.34656e-09	91.032	4.27274e-11
--	--	--	--	--	--	--	--	--	--	159.475	-1.4779e-09	53.384	-2.442e-10	--	--	--	--	--	--	209.154	-1.36089e-09	91.038	3.80446e-11
--	--	--	--	--	--	--	--	--	--	160.134	-1.30433e-09	53.392	-1.95887e-10	--	--	--	--	--	--	209.885	-1.37244e-09	91.044	3.33969e-11
--	--	--	--	--	--	--	--	--	--	160.792	-1.14482e-09	53.4	-1.57548e-10	--	--	--	--	--	--	210.615	-1.38123e-09	91.05	2.91183e-11
--	--	--	--	--	--	--	--	--	--	161.451	-9.99277e-10	53.408	-1.40029e-10	--	--	--	--	--	--	211.346	-1.38731e-09	91.056	2.5351e-11
--	--	--	--	--	--	--	--	--	--	162.11	-8.67431e-10	53.416	-1.33154e-10	--	--	--	--	--	--	212.077	-1.39082e-09	91.062	2.18818e-11
--	--	--	--	--	--	--	--	--	--	162.769	-7.48835e-10	53.424	-1.48231e-10	--	--	--	--	--	--	212.807	-1.39193e-09	91.068	1.82787e-11
--	--	--	--	--	--	--	--	--	--	163.428	-6.42902e-10	53.432	-1.78792e-10	--	--	--	--	--	--	213.538	-1.39093e-09	91.074	1.41663e-11
--	--	--	--	--	--	--	--	--	--	164.087	-5.48936e-10	53.44	-2.04339e-10	--	--	--	--	--	--	214.269	-1.38815e-09	91.08	1.01119e-11
--	--	--	--	--	--	--	--	--	--	164.746	-4.66162e-10	53.448	-2.25494e-10	--	--	--	--	--	--	214.999	-1.38404e-09	91.086	7.98128e-12
--	--	--	--	--	--	--	--	--	--	165.405	-3.93752e-10	53.456	-2.26827e-10	--	--	--	--	--	--	215.73	-1.37914e-09	91.092	-4.71299e-12
--	--	--	--	--	--	--	--	--	--	166.063	-3.30848e-10	53.464	-2.16744e-10	--	--	--	--	--	--	216.46	-1.3741e-09	91.098	-1.78768e-11
--	--	--	--	--	--	--	--	--	--	166.722	-2.76587e-10	53.472	-2.06427e-10	--	--	--	--	--	--	217.191	-1.36966e-09	91.104	-3.11331e-11
--	--	--	--	--	--	--	--	--	--	167.381	-2.30119e-10	53.48	-1.95934e-10	--	--	--	--	--	--	217.922	-1.36667e-09	91.11	-4.60222e-11
--	--	--	--	--	--	--	--	--	--	168.04	-1.90625e-10	53.488	-2.05049e-10	--	--	--	--	--	--	218.652	-1.36608e-09	91.116	-6.12743e-11
--	--	--	--	--	--	--	--	--	--	168.699	-1.57325e-10	53.496	-2.33354e-10	--	--	--	--	--	--	219.383	-1.36888e-09	91.122	-5.27352e-11
--	--	--	--	--	--	--	--	--	--	169.358	-1.29492e-10	53.504	-2.86339e-10	--	--	--	--	--	--	220.114	-1.37614e-09	91.128	-3.76082e-11
--	--	--	--	--	--	--	--	--	--	170.017	-1.0646e-10	53.512	-3.68114e-10	--	--	--	--	--	--	220.844	-1.38891e-09	91.134	-3.08062e-11
--	--	--	--	--	--	--	--	--	--	170.675	-8.76252e-11	53.52	-4.0283e-10	--	--	--	--	--	--	221.575	-1.40823e-09	91.14	-2.49511e-11
--	--	--	--	--	--	--	--	--	--	171.334	-7.24495e-11	53.528	-3.65199e-10	--	--	--	--	--	--	222.306	-1.43501e-09	91.146	-2.1455e-11
--	--	--	--	--	--	--	--	--	--	171.993	-6.04637e-11	53.536	-3.33536e-10	--	--	--	--	--	--	223.036	-1.47004e-09	91.152	-2.72894e-11
--	--	--	--	--	--	--	--	--	--	172.652	-5.12658e-11	53.544	-3.08369e-10	--	--	--	--	--	--	223.767	-1.51388e-09	91.158	-2.05278e-11
--	--	--	--	--	--	--	--	--	--	173.311	-4.45192e-11	53.552	-3.03669e-10	--	--	--	--	--	--	224.498	-1.5668e-09	91.164	-1.0373e-11
--	--	--	--	--	--	--	--	--	--	173.97	-3.99514e-11	53.56	-3.27951e-10	--	--	--	--	--	--	225.228	-1.62872e-09	91.17	-2.18288e-13
--	--	--	--	--	--	--	--	--	--	174.629	-3.73512e-11	53.568	-3.39778e-10	--	--	--	--	--	--	225.959	-1.69917e-09	91.176	-5.80966e-12
--	--	--	--	--	--	--	--	--	--	175.287	-3.6566e-11	53.576	-3.2734e-10	--	--	--	--	--	--	226.689	-1.77724e-09	91.182	-1.64771e-11
--	--	--	--	--	--	--	--	--	--	175.946	-3.74998e-11	53.584	-3.12358e-10	--	--	--	--	--	--	227.42	-1.86154e-09	91.188	-1.34102e-11
--	--	--	--	--	--	--	--	--	--	176.605	-4.01103e-11	53.592	-2.91591e-10	--	--	--	--	--	--	228.151	-1.95025e-09	91.194	-1.26091e-13
--	--	--	--	--	--	--	--	--	--	177.264	-4.44072e-11	53.6	-2.71106e-10	--	--	--	--	--	--	228.881	-2.04111e-09	91.2	2.2231e-12
--	--	--	--	--	--	--	--	--	--	177.923	-5.04507e-11	53.608	-2.51557e-10	--	--	--	--	--	--	229.612	-2.13148e-09	91.206	-5.82543e-12
--	--	--	--	--	--	--	--	--	--	178.582	-5.83503e-11	53.616	-2.40507e-10	--	--	--	--	--	--	230.343	-2.21848e-09	91.212	1.74506e-11
--	--	--	--	--	--	--	--	--	--	179.241	-6.82644e-11	53.624	-2.47897e-10	--	--	--	--	--	--	231.073	-2.29902e-09	91.218	6.7453e-11
--	--	--	--	--	--	--	--	--	--	179.9	-8.04003e-11	53.632	-2.60125e-10	--	--	--	--	--	--	231.804	-2.37001e-09	91.224	9.27597e-11
--	--	--	--	--	--	--	--	--	--	180.558	-9.50142e-11	53.64	-2.87633e-10	--	--	--	--	--	--	232.535	-2.42843e-09	91.23	5.18251e-11
--	--	--	--	--	--	--	--	--	--	181.217	-1.12413e-10	53.648	-2.97814e-10	--	--	--	--	--	--	233.265	-2.47155e-09	91.236	1.63856e-11
--	--	--	--	--	--	--	--	--	--	181.876	-1.32953e-10	53.656	-2.30878e-10	--	--	--	--	--	--	233.996	-2.49703e-09	91.242	3.3596e-11
--	--	--	--	--	--	--	--	--	--	182.535	-1.57045e-10	53.664	-1.67408e-10	--	--	--	--	--	--	234.726	-2.50302e-09	91.248	5.41545e-11
--	--	--	--	--	--	--	--	--	--	183.194	-1.85153e-10	53.672	-1.30631e-10	--	--	--	--	--	--	235.457	-2.48834e-09	91.254	2.46302e-11
--	--	--	--	--	--	--	--	--	--	183.853	-2.17797e-10	53.68	-9.73426e-11	--	--	--	--	--	--	236.188	-2.45247e-09	91.26	-1.53312e-12
--	--	--	--	--	--	--	--	--	--	184.512	-2.55554e-10	53.688	-1.41022e-10	--	--	--	--	--	--	236.918	-2.39562e-09	91.266	2.67126e-11
--	--	--	--	--	--	--	--	--	--	185.17	-2.99058e-10	53.696	-1.9229e-10	--	--	--	--	--	--	237.649	-2.31872e-09	91.272	5.49583e-11
--	--	--	--	--	--	--	--	--	--	185.829	-3.49003e-10	53.704	-2.90167e-10	--	--	--	--	--	--	238.38	-2.22336e-09	91.278	3.5921e-11
--	--	--	--	--	--	--	--	--	--	186.488	-4.06145e-10	53.712	-3.82836e-10	--	--	--	--	--	--	239.11	-2.1117e-09	91.284	8.02675e-12
--	--	--	--	--	--	--	--	--	--	187.147	-4.71297e-10	53.72	-3.98345e-10	--	--	--	--	--	--	239.841	-1.98639e-09	91.29	8.29943e-12
--	--	--	--	--	--	--	--	--	--	187.806	-5.4533e-10	53.728	-4.13854e-10	--	--	--	--	--	--	240.572	-1.85041e-09	91.296	2.46094e-11
--	--	--	--	--	--	--	--	--	--	188.465	-6.29174e-10	53.736	-5.13321e-10	--	--	--	--	--	--	241.302	-1.70694e-09	91.302	2.88005e-11
--	--	--	--	--	--	--	--	--	--	189.124	-7.23811e-10	53.744	-6.28572e-10	--	--	--	--	--	--	242.033	-1.55918e-09	91.308	2.20748e-11
--	--	--	--	--	--	--	--	--	--	189.782	-8.30274e-10	53.752	-6.62911e-10	--	--	--	--	--	--	242.763	-1.41026e-09	91.314	1.31007e-11
--	--	--	--	--	--	--	--	--	--	190.441	-9.49639e-10	53.76	-6.69876e-10	--	--	--	--	--	--	243.494	-1.2631e-09	91.32	6.42213e-12
--	--	--	--	--	--	--	--	--	--	191.1	-1.08302e-09	53.768	-5.59819e-10	--	--	--	--	--	--	244.225	-1.12028e-09	91.326	7.75846e-12
--	--	--	--	--	--	--	--	--	--	191.759	-1.23157e-09	53.776	-4.49762e-10	--	--	--	--	--	--	244.955	-9.84001e-10	91.332	8.87221e-12
--	--	--	--	--	--	--	--	--	--	192.418	-1.39645e-09	53.784	-3.48156e-10	--	--	--	--	--	--	245.686	-8.56033e-10	91.338	6.68778e-12
--	--	--	--	--	--	--	--	--	--	193.077	-1.57883e-09	53.792	-2.46932e-10	--	--	--	--	--	--	246.417	-7.37679e-10	91.344	6.9123e-12
--	--	--	--	--	--	--	--	--	--	193.736	-1.7799e-09	53.8	-2.29685e-10	--	--	--	--	--	--	247.147	-6.29794e-10	91.35	9.76021e-12
--	--	--	--	--	--	--	--	--	--	194.395	-2.00082e-09	53.808	-2.2258e-10	--	--	--	--	--	--	247.878	-5.32813e-10	91.356	1.3121e-11
--	--	--	--	--	--	--	--	--	--	195.053	-2.24273e-09	53.816	-2.05005e-10	--	--	--	--	--	--	248.609	-4.46796e-10	91.362	1.5815e-11
--	--	--	--	--	--	--	--	--	--	195.712	-2.50672e-09	53.824	-1.85099e-10	--	--	--	--	--	--	249.339	-3.71481e-10	91.368	1.69898e-11
--	--	--	--	--	--	--	--	--	--	196.371	-2.79385e-09	53.832	-1.8954e-10	--	--	--	--	--	--	250.07	-3.06353e-10	91.374	1.57296e-11
--	--	--	--	--	--	--	--	--	--	197.03	-3.10509e-09	53.84	-2.0237e-10	--	--	--	--	--	--	250.8	-2.50703e-10	91.38	1.47505e-11
--	--	--	--	--	--	--	--	--	--	197.689	-3.44134e-09	53.848	-2.07285e-10	--	--	--	--	--	--	251.531	-2.03695e-10	91.386	1.36983e-11
--	--	--	--	--	--	--	--	--	--	198.348	-3.8034e-09	53.856	-2.08477e-10	--	--	--	--	--	--	252.262	-1.64422e-10	91.392	1.24605e-11
--	--	--	--	--	--	--	--	--	--	199.007	-4.192e-09	53.864	-1.94556e-10	--	--	--	--	--	--	252.992	-1.3195e-10	91.398	1.14077e-11
--	--	--	--	--	--	--	--	--	--	199.665	-4.60774e-09	53.872	-1.70797e-10	--	--	--	--	--	--	253.723	-1.05365e-10	91.404	1.21222e-11
--	--	--	--	--	--	--	--	--	--	200.324	-5.05112e-09	53.88	-1.68183e-10	--	--	--	--	--	--	254.454	-8.37966e-11	91.41	1.28253e-11
--	--	--	--	--	--	--	--	--	--	200.983	-5.52254e-09	53.888	-1.82846e-10	--	--	--	--	--	--	255.184	-6.64447e-11	91.416	1.33917e-11
--	--	--	--	--	--	--	--	--	--	201.642	-6.0223e-09	53.896	-1.86083e-10	--	--	--	--	--	--	255.915	-5.25886e-11	91.422	1.39517e-11
--	--	--	--	--	--	--	--	--	--	202.301	-6.55061e-09	53.904	-1.82805e-10	--	--	--	--	--	--	256.646	-4.15953e-11	91.428	1.44359e-11
--	--	--	--	--	--	--	--	--	--	202.96	-7.10764e-09	53.912	-1.87428e-10	--	--	--	--	--	--	257.376	-3.29193e-11	91.434	1.43387e-11
--	--	--	--	--	--	--	--	--	--	203.619	-7.69347e-09	53.92	-1.9795e-10	--	--	--	--	--	--	258.107	-2.60996e-11	91.44	1.42205e-11
--	--	--	--	--	--	--	--	--	--	204.278	-8.30821e-09	53.928	-1.78984e-10	--	--	--	--	--	--	258.838	-2.07529e-11	91.446	1.41494e-11
--	--	--	--	--	--	--	--	--	--	204.936	-8.95197e-09	53.936	-1.30212e-10	--	--	--	--	--	--	259.568	-1.65653e-11	91.452	1.43036e-11
--	--	--	--	--	--	--	--	--	--	205.595	-9.62492e-09	53.944	-1.00523e-10	--	--	--	--	--	--	260.299	-1.32838e-11	91.458	1.44521e-11
--	--	--	--	--	--	--	--	--	--	206.254	-1.03273e-08	53.952	-1.15469e-10	--	--	--	--	--	--	261.029	-1.07067e-11	91.464	1.49076e-11
--	--	--	--	--	--	--	--	--	--	206.913	-1.10596e-08	53.96	-1.3099e-10	--	--	--	--	--	--	261.76	-8.67544e-12	91.47	1.5503e-11
--	--	--	--	--	--	--	--	--	--	207.572	-1.18223e-08	53.968	-1.48486e-10	--	--	--	--	--	--	262.491	-7.06639e-12	91.476	1.59958e-11
--	--	--	--	--	--	--	--	--	--	208.231	-1.26163e-08	53.976	-1.62075e-10	--	--	--	--	--	--	263.221	-5.78409e-12	91.482	1.64615e-11
--	--	--	--	--	--	--	--	--	--	208.89	-1.34426e-08	53.984	-1.67795e-10	--	--	--	--	--	--	263.952	-4.75534e-12	91.488	1.68394e-11
--	--	--	--	--	--	--	--	--	--	209.548	-1.43026e-08	53.992	-1.53814e-10									91.494	2.46602e-11
--	--	--	--	--	--	--	--	--	--	210.207	-1.51978e-08	54	-1.12232e-10									91.5	4.23235e-11
--	--	--	--	--	--	--	--	--	--	210.866	-1.613e-08	54.008	-9.14434e-11									91.506	5.99965e-11
--	--	--	--	--	--	--	--	--	--	211.525	-1.71014e-08	54.016	-1.05591e-10									91.512	7.77158e-11
--	--	--	--	--	--	--	--	--	--	212.184	-1.8114e-08	54.024	-1.3397e-10									91.518	9.54354e-11
--	--	--	--	--	--	--	--	--	--	212.843	-1.91702e-08	54.032	-1.92955e-10									91.524	9.99933e-11
--	--	--	--	--	--	--	--	--	--	213.502	-2.02721e-08	54.04	-2.4801e-10									91.53	7.77033e-11
--	--	--	--	--	--	--	--	--	--	214.16	-2.14218e-08	54.048	-2.908e-10									91.536	5.5187e-11
--	--	--	--	--	--	--	--	--	--	214.819	-2.26207e-08	54.056	-3.23183e-10									91.542	3.26278e-11
--	--	--	--	--	--	--	--	--	--	215.478	-2.38701e-08	54.064	-3.07476e-10									91.548	1.06285e-11
--	--	--	--	--	--	--	--	--	--	216.137	-2.51701e-08	54.072	-2.92536e-10									91.554	-8.79249e-12
--	--	--	--	--	--	--	--	--	--	216.796	-2.65199e-08	54.08	-2.79742e-10									91.56	-6.0805e-12
--	--	--	--	--	--	--	--	--	--	217.455	-2.79175e-08	54.088	-2.75223e-10									91.566	-4.36783e-12
--	--	--	--	--	--	--	--	--	--	218.114	-2.93594e-08	54.096	-3.04277e-10									91.572	-2.78552e-12
--	--	--	--	--	--	--	--	--	--	218.773	-3.08405e-08	54.104	-3.29661e-10									91.578	-1.3607e-12
--	--	--	--	--	--	--	--	--	--	219.431	-3.23538e-08	54.112	-3.33254e-10									91.584	3.04749e-12
--	--	--	--	--	--	--	--	--	--	220.09	-3.38902e-08	54.12	-3.34478e-10									91.59	1.28661e-11
--	--	--	--	--	--	--	--	--	--	220.749	-3.54388e-08	54.128	-3.04996e-10									91.596	2.21806e-11
--	--	--	--	--	--	--	--	--	--	221.408	-3.69865e-08	54.136	-2.81983e-10									91.602	3.05558e-11
--	--	--	--	--	--	--	--	--	--	222.067	-3.85183e-08	54.144	-2.91641e-10									91.608	3.82414e-11
--	--	--	--	--	--	--	--	--	--	222.726	-4.00174e-08	54.152	-3.01298e-10									91.614	4.55771e-11
--	--	--	--	--	--	--	--	--	--	223.385	-4.14652e-08	54.16	-3.33159e-10									91.62	2.72158e-11
--	--	--	--	--	--	--	--	--	--	224.043	-4.28421e-08	54.168	-3.65127e-10									91.626	-6.57416e-12
--	--	--	--	--	--	--	--	--	--	224.702	-4.41276e-08	54.176	-3.4937e-10									91.632	-3.67446e-11
--	--	--	--	--	--	--	--	--	--	225.361	-4.53007e-08	54.184	-3.33612e-10									91.638	-6.44224e-11
--	--	--	--	--	--	--	--	--	--	226.02	-4.63405e-08	54.192	-2.69688e-10									91.644	-9.04838e-11
--	--	--	--	--	--	--	--	--	--	226.679	-4.7227e-08	54.2	-2.03852e-10									91.65	-8.90219e-11
--	--	--	--	--	--	--	--	--	--	227.338	-4.79412e-08	54.208	-2.36658e-10									91.656	-7.33675e-11
--	--	--	--	--	--	--	--	--	--	227.997	-4.84662e-08	54.216	-2.80597e-10									91.662	-6.96154e-11
--	--	--	--	--	--	--	--	--	--	228.655	-4.87874e-08	54.224	-2.4971e-10									91.668	-6.58633e-11
--	--	--	--	--	--	--	--	--	--	229.314	-4.8893e-08	54.232	-2.03829e-10									91.674	-6.21111e-11
--	--	--	--	--	--	--	--	--	--	229.973	-4.87747e-08	54.24	-2.10984e-10									91.68	-5.63122e-11
--	--	--	--	--	--	--	--	--	--	230.632	-4.84276e-08	54.248	-2.35028e-10									91.686	-3.72479e-11
--	--	--	--	--	--	--	--	--	--	231.291	-4.7851e-08	54.256	-2.44799e-10									91.692	-1.55953e-11
--	--	--	--	--	--	--	--	--	--	231.95	-4.70481e-08	54.264	-2.48304e-10									91.698	2.6918e-11
--	--	--	--	--	--	--	--	--	--	232.609	-4.60259e-08	54.272	-2.82797e-10									91.704	5.45485e-11
--	--	--	--	--	--	--	--	--	--	233.268	-4.47956e-08	54.28	-3.364e-10									91.71	3.582e-11
--	--	--	--	--	--	--	--	--	--	233.926	-4.33716e-08	54.288	-3.08497e-10									91.716	4.3397e-12
--	--	--	--	--	--	--	--	--	--	234.585	-4.17718e-08	54.296	-2.48079e-10									91.722	-4.56104e-11
--	--	--	--	--	--	--	--	--	--	235.244	-4.00168e-08	54.304	-2.20195e-10									91.728	-8.27054e-11
--	--	--	--	--	--	--	--	--	--	235.903	-3.81294e-08	54.312	-2.2596e-10									91.734	-7.98103e-11
--	--	--	--	--	--	--	--	--	--	236.562	-3.61341e-08	54.32	-2.45797e-10									91.74	-7.69153e-11
--	--	--	--	--	--	--	--	--	--	237.221	-3.40562e-08	54.328	-2.85354e-10									91.746	-9.59069e-11
--	--	--	--	--	--	--	--	--	--	237.88	-3.19215e-08	54.336	-2.9434e-10									91.752	-1.18923e-10
--	--	--	--	--	--	--	--	--	--	238.538	-2.97555e-08	54.344	-2.72984e-10									91.758	-1.41938e-10
--	--	--	--	--	--	--	--	--	--	239.197	-2.7583e-08	54.352	-2.62807e-10									91.764	-1.64954e-10
--	--	--	--	--	--	--	--	--	--	239.856	-2.54273e-08	54.36	-2.60524e-10									91.77	-1.79497e-10
--	--	--	--	--	--	--	--	--	--	240.515	-2.33099e-08	54.368	-2.50927e-10									91.776	-1.41979e-10
--	--	--	--	--	--	--	--	--	--	241.174	-2.12501e-08	54.376	-2.34648e-10									91.782	-9.67031e-11
--	--	--	--	--	--	--	--	--	--	241.833	-1.92649e-08	54.384	-2.48798e-10									91.788	-5.14273e-11
--	--	--	--	--	--	--	--	--	--	242.492	-1.73684e-08	54.392	-2.9894e-10									91.794	-1.45395e-11
--	--	--	--	--	--	--	--	--	--	243.15	-1.55721e-08	54.4	-3.38995e-10									91.8	1.44264e-11
--	--	--	--	--	--	--	--	--	--	243.809	-1.38849e-08	54.408	-3.62819e-10									91.806	3.72172e-11
--	--	--	--	--	--	--	--	--	--	244.468	-1.23128e-08	54.416	-3.91309e-10									91.812	5.06015e-11
--	--	--	--	--	--	--	--	--	--	245.127	-1.08594e-08	54.424	-4.29747e-10									91.818	6.39858e-11
--	--	--	--	--	--	--	--	--	--	245.786	-9.52592e-09	54.432	-4.24396e-10									91.824	5.52907e-11
--	--	--	--	--	--	--	--	--	--	246.445	-8.31162e-09	54.44	-3.55748e-10									91.83	4.34569e-11
--	--	--	--	--	--	--	--	--	--	247.104	-7.21385e-09	54.448	-3.01234e-10									91.836	2.53816e-11
--	--	--	--	--	--	--	--	--	--	247.762	-6.22844e-09	54.456	-2.72138e-10									91.842	-1.00714e-11
--	--	--	--	--	--	--	--	--	--	248.421	-5.35002e-09	54.464	-2.38369e-10									91.848	-3.4907e-11
--	--	--	--	--	--	--	--	--	--	249.08	-4.57229e-09	54.472	-1.76463e-10									91.854	-5.7029e-11
--	--	--	--	--	--	--	--	--	--	249.739	-3.88826e-09	54.48	-1.28816e-10									91.86	-7.91511e-11
--	--	--	--	--	--	--	--	--	--	250.398	-3.29053e-09	54.488	-1.29297e-10									91.866	-9.49798e-11
--	--	--	--	--	--	--	--	--	--	251.057	-2.77151e-09	54.496	-1.43386e-10									91.872	-6.96988e-11
--	--	--	--	--	--	--	--	--	--	251.716	-2.32361e-09	54.504	-1.85997e-10									91.878	-4.66016e-11
--	--	--	--	--	--	--	--	--	--	252.375	-1.9394e-09	54.512	-2.22768e-10									91.884	-2.73023e-11
--	--	--	--	--	--	--	--	--	--	253.033	-1.61174e-09	54.52	-2.4184e-10									91.89	-8.54092e-12
--	--	--	--	--	--	--	--	--	--	253.692	-1.33389e-09	54.528	-2.58455e-10									91.896	7.81044e-12
--	--	--	--	--	--	--	--	--	--	254.351	-1.09955e-09	54.536	-1.80184e-10									91.902	-2.67489e-12
--	--	--	--	--	--	--	--	--	--	255.01	-9.02956e-10	54.544	-1.01913e-10									91.908	-1.13792e-11
--	--	--	--	--	--	--	--	--	--	255.669	-7.38859e-10	54.552	-8.26585e-11									91.914	-1.90045e-11
--	--	--	--	--	--	--	--	--	--	256.328	-6.02548e-10	54.56	-7.22053e-11									91.92	-7.64265e-12
--	--	--	--	--	--	--	--	--	--	256.987	-4.89838e-10	54.568	-1.38017e-10									91.926	1.38023e-11
--	--	--	--	--	--	--	--	--	--	257.645	-3.9705e-10	54.576	-2.03878e-10									91.932	2.32912e-11
--	--	--	--	--	--	--	--	--	--	258.304	-3.20975e-10	54.584	-2.71997e-10									91.938	2.31195e-11
--	--	--	--	--	--	--	--	--	--	258.963	-2.5884e-10	54.592	-3.3315e-10									91.944	2.29477e-11
--	--	--	--	--	--	--	--	--	--	259.622	-2.08272e-10	54.6	-3.35788e-10									91.95	-1.23246e-12
--	--	--	--	--	--	--	--	--	--	260.281	-1.67251e-10	54.608	-3.38425e-10									91.956	-3.07975e-11
--	--	--	--	--	--	--	--	--	--	260.94	-1.34073e-10	54.616	-3.13534e-10									91.962	-3.71732e-11
--	--	--	--	--	--	--	--	--	--	261.599	-1.07311e-10	54.624	-2.85564e-10									91.968	-4.52087e-11
--	--	--	--	--	--	--	--	--	--	262.257	-8.57746e-11	54.632	-2.86241e-10									91.974	-5.32441e-11
--	--	--	--	--	--	--	--	--	--	262.916	-6.84797e-11	54.64	-2.87447e-10									91.98	-6.12795e-11
--	--	--	--	--	--	--	--	--	--	263.575	-5.46158e-11	54.648	-2.82513e-10									91.986	-5.92845e-11
--	--	--	--	--	--	--	--	--	--	264.234	-4.35195e-11	54.656	-2.77036e-10									91.992	-3.89019e-11
--	--	--	--	--	--	--	--	--	--	264.893	-3.46496e-11	54.664	-2.86671e-10									91.998	-1.71999e-11
--	--	--	--	--	--	--	--	--	--	265.552	-2.75671e-11	54.672	-2.96306e-10									92.004	-1.45319e-11
--	--	--	--	--	--	--	--	--	--	266.211	-2.19169e-11	54.68	-3.10945e-10									92.01	-1.73044e-11
--	--	--	--	--	--	--	--	--	--	266.87	-1.74126e-11	54.688	-3.25809e-10									92.016	-2.85863e-11
--	--	--	--	--	--	--	--	--	--	267.528	-1.3824e-11	54.696	-3.85704e-10									92.022	-2.99506e-11
--	--	--	--	--	--	--	--	--	--	268.187	-1.09666e-11	54.704	-4.51034e-10									92.028	-6.33711e-12
--	--	--	--	--	--	--	--	--	--	268.846	-8.6925e-12	54.712	-4.30142e-10									92.034	1.72763e-11
--	--	--	--	--	--	--	--	--	--	269.505	-6.88358e-12	54.72	-3.92248e-10									92.04	4.08898e-11
--	--	--	--	--	--	--	--	--	--	270.164	-5.44547e-12	54.728	-3.40924e-10									92.046	6.45033e-11
--	--	--	--	--	--	--	--	--	--	270.823	-4.30285e-12	54.736	-2.85373e-10									92.052	8.81167e-11
--	--	--	--	--	--	--	--	--	--	271.482	-3.39566e-12	54.744	-2.82093e-10									92.058	6.93918e-11
--	--	--	--	--	--	--	--	--	--	272.14	-2.67598e-12	54.752	-2.87652e-10									92.064	5.06669e-11
--	--	--	--	--	--	--	--	--	--	272.799	-2.10559e-12	54.76	-2.71493e-10									92.07	3.1901e-11
--	--	--	--	--	--	--	--	--	--	273.458	-1.65403e-12	54.768	-2.5028e-10									92.076	1.28737e-11
--	--	--	--	--	--	--	--	--	--	274.117	-1.29699e-12	54.776	-2.08213e-10									92.082	-6.15362e-12
--	--	--	--	--	--	--	--	--	--	274.776	-1.01508e-12	54.784	-1.50882e-10									92.088	-7.56528e-12
--	--	--	--	--	--	--	--	--	--	275.435	-7.92844e-13	54.792	-1.39376e-10									92.094	-3.12197e-12
--	--	--	--	--	--	--	--	--	--	276.094	-6.17946e-13	54.8	-1.71395e-10									92.1	1.16955e-12
--	--	--	--	--	--	--	--	--	--	276.752	-4.8056e-13	54.808	-2.2026e-10									92.106	4.34784e-12
--	--	--	--	--	--	--	--	--	--	277.411	-3.72855e-13	54.816	-2.90697e-10									92.112	7.52614e-12
--	--	--	--	--	--	--	--	--	--	278.07	-2.88598e-13	54.824	-3.1667e-10									92.118	1.21554e-11
--	--	--	--	--	--	--	--	--	--	278.729	-2.22832e-13	54.832	-3.03858e-10									92.124	1.82012e-11
--	--	--	--	--	--	--	--	--	--	279.388	-1.71617e-13	54.84	-3.26057e-10									92.13	2.4247e-11
--	--	--	--	--	--	--	--	--	--	280.047	-1.31833e-13	54.848	-3.86404e-10									92.136	3.02929e-11
--	--	--	--	--	--	--	--	--	--	280.706	-1.01004e-13	54.856	-4.23808e-10									92.142	3.63387e-11
--	--	--	--	--	--	--	--	--	--	281.365	-7.71781e-14	54.864	-4.44021e-10									92.148	4.0898e-11
--	--	--	--	--	--	--	--	--	--	282.023	-5.88123e-14	54.872	-4.47329e-10									92.154	4.32571e-11
--	--	--	--	--	--	--	--	--	--	282.682	-4.4694e-14	54.88	-4.34172e-10									92.16	2.70724e-11
--	--	--	--	--	--	--	--	--	--	283.341	-3.38708e-14	54.888	-3.95194e-10									92.166	5.75244e-12
--	--	--	--	--	--	--	--	--	--	284	-2.55967e-14	54.896	-2.90609e-10									92.172	-1.55675e-11
												54.904	-2.20232e-10									92.178	-3.06001e-11
												54.912	-2.01727e-10									92.184	-1.88218e-11
												54.92	-1.96153e-10									92.19	-7.04346e-12
												54.928	-2.17676e-10									92.196	5.37613e-12
												54.936	-2.55111e-10									92.202	2.57577e-11
												54.944	-3.38203e-10									92.208	4.61393e-11
												54.952	-4.02574e-10									92.214	6.16578e-11
												54.96	-3.89018e-10									92.22	7.86046e-11
												54.968	-3.75463e-10									92.226	9.56254e-11
												54.976	-3.21847e-10									92.232	7.4082e-11
												54.984	-2.67827e-10									92.238	4.8848e-11
												54.992	-2.63034e-10									92.244	2.42861e-11
												55	-2.62007e-10									92.25	-1.33255e-13
												55.008	-2.76872e-10									92.256	-8.54188e-12
												55.016	-2.91738e-10									92.262	-9.90432e-12
												55.024	-2.64278e-10									92.268	-1.12668e-11
												55.032	-2.3657e-10									92.274	-8.17381e-12
												55.04	-2.25453e-10									92.28	-1.79291e-12
												55.048	-2.15778e-10									92.286	4.09118e-12
												55.056	-2.35292e-10									92.292	9.29353e-12
												55.064	-2.60189e-10									92.298	1.46065e-11
												55.072	-2.68795e-10									92.304	2.17022e-11
												55.08	-2.72815e-10									92.31	3.14926e-11
												55.088	-2.94956e-10									92.316	4.08823e-11
												55.096	-3.19704e-10									92.322	5.02949e-11
												55.104	-3.34366e-10									92.328	5.98582e-11
												55.112	-3.46819e-10									92.334	6.788e-11
												55.12	-3.61888e-10									92.34	6.32107e-11
												55.128	-3.77228e-10									92.346	5.85394e-11
												55.136	-3.45974e-10									92.352	5.37414e-11
												55.144	-2.93945e-10									92.358	4.89345e-11
												55.152	-2.27975e-10									92.364	4.41051e-11
												55.16	-1.53577e-10									92.37	5.39203e-11
												55.168	-1.06337e-10									92.376	6.37578e-11
												55.176	-7.02673e-11									92.382	7.36047e-11
												55.184	-1.28394e-10									92.388	8.35096e-11
												55.192	-2.06822e-10									92.394	9.34679e-11
												55.2	-2.85101e-10									92.4	7.94051e-11
												55.208	-3.63331e-10									92.406	5.86433e-11
												55.216	-3.75212e-10									92.412	3.78693e-11
												55.224	-3.57699e-10									92.418	1.70681e-11
												55.232	-3.09519e-10									92.424	-3.76118e-12
												55.24	-2.42474e-10									92.43	-3.0597e-12
												55.248	-1.83778e-10									92.436	1.57476e-11
												55.256	-1.31293e-10									92.442	3.45288e-11
												55.264	-1.2162e-10									92.448	5.33134e-11
												55.272	-1.34061e-10									92.454	7.21037e-11
												55.28	-1.40366e-10									92.46	7.18932e-11
												55.288	-1.42329e-10									92.466	4.98099e-11
												55.296	-1.49243e-10									92.472	2.77408e-11
												55.304	-1.60727e-10									92.478	5.68818e-12
												55.312	-1.85481e-10									92.484	-1.63419e-11
												55.32	-2.40666e-10									92.49	-3.05616e-11
												55.328	-2.89897e-10									92.496	-2.10319e-11
												55.336	-3.20024e-10									92.502	-1.15264e-11
												55.344	-3.29599e-10									92.508	-2.03108e-12
												55.352	-2.41353e-10									92.514	7.45511e-12
												55.36	-1.64865e-10									92.52	1.68738e-11
												55.368	-1.83499e-10									92.526	1.70144e-11
												55.376	-2.15184e-10									92.532	1.71714e-11
												55.384	-2.9766e-10									92.538	1.73864e-11
												55.392	-3.80135e-10									92.544	1.76353e-11
												55.4	-3.70414e-10									92.55	1.79094e-11
												55.408	-3.58865e-10									92.556	1.81492e-11
												55.416	-2.83894e-10									92.562	1.83729e-11
												55.424	-2.02334e-10									92.568	1.85833e-11
												55.432	-2.32413e-10									92.574	1.87793e-11
												55.44	-2.80884e-10									92.58	1.91496e-11
												55.448	-3.49888e-10									92.586	1.86702e-11
												55.456	-4.24213e-10									92.592	1.7339e-11
												55.464	-4.14748e-10									92.598	1.5625e-11
												55.472	-3.75753e-10									92.604	1.0121e-11
												55.48	-3.10156e-10									92.61	-1.13412e-12
												55.488	-2.32163e-10									92.616	-5.83805e-12
												55.496	-2.29646e-10									92.622	5.63834e-14
												55.504	-2.48835e-10									92.628	5.39429e-12
												55.512	-2.57862e-10									92.634	9.67106e-12
												55.52	-2.63359e-10									92.64	1.39478e-11
												55.528	-2.63172e-10									92.646	1.75119e-11
												55.536	-2.60159e-10									92.652	1.99661e-11
												55.544	-2.65075e-10									92.658	2.24202e-11
												55.552	-2.75181e-10									92.664	2.48744e-11
												55.56	-2.91493e-10									92.67	2.39391e-11
												55.568	-3.13086e-10									92.676	1.93233e-11
												55.576	-3.081e-10									92.682	1.38055e-11
												55.584	-2.87149e-10									92.688	8.70335e-12
												55.592	-2.42567e-10									92.694	1.0337e-11
												55.6	-1.88351e-10									92.7	1.18828e-11
												55.608	-1.96905e-10									92.706	9.91183e-12
												55.616	-2.38389e-10									92.712	1.00866e-11
												55.624	-2.91912e-10									92.718	1.19998e-11
												55.632	-3.61898e-10									92.724	1.4131e-11
												55.64	-4.06912e-10									92.73	1.62667e-11
												55.648	-4.27682e-10									92.736	1.84046e-11
												55.656	-4.07112e-10									92.742	1.83371e-11
												55.664	-3.34079e-10									92.748	1.69916e-11
												55.672	-2.66284e-10									92.754	1.5316e-11
												55.68	-2.02822e-10									92.76	1.34263e-11
												55.688	-2.07665e-10									92.766	1.15905e-11
												55.696	-3.4927e-10									92.772	1.08673e-11
												55.704	-4.32618e-10									92.778	1.19096e-11
												55.712	-4.42644e-10									92.784	1.29672e-11
												55.72	-4.17391e-10									92.79	1.41984e-11
												55.728	-3.33942e-10									92.796	1.55121e-11
												55.736	-2.24549e-10									92.802	1.63505e-11
												55.744	-6.2722e-11									92.808	1.59378e-11
												55.752	2.61111e-11									92.814	1.54335e-11
												55.76	1.25144e-11									92.82	1.47138e-11
												55.768	-5.22667e-12									92.826	1.39684e-11
												55.776	-4.15975e-11									92.832	1.31729e-11
												55.784	-8.01821e-11									92.838	1.29958e-11
												55.792	-1.35374e-10									92.844	1.26377e-11
												55.8	-1.8728e-10									92.85	1.23911e-11
												55.808	-1.97052e-10									92.856	1.25636e-11
												55.816	-2.03646e-10									92.862	1.29352e-11
												55.824	-1.94566e-10									92.868	1.30952e-11
												55.832	-1.83856e-10									92.874	1.2825e-11
												55.84	-1.56994e-10									92.88	1.19157e-11
												55.848	-1.31214e-10									92.886	1.10601e-11
												55.856	-1.36543e-10									92.892	1.0276e-11
												55.864	-1.48004e-10									92.898	1.08934e-11
												55.872	-1.9746e-10									92.904	1.2761e-11
												55.88	-2.46917e-10									92.91	1.45812e-11
												55.888	-2.68274e-10									92.916	1.63099e-11
												55.896	-2.87516e-10									92.922	1.6568e-11
												55.904	-3.18723e-10									92.928	1.3275e-11
												55.912	-3.51807e-10									92.934	1.03662e-11
												55.92	-3.03609e-10									92.94	9.30676e-12
												55.928	-2.52056e-10									92.946	8.71511e-12
												55.936	-2.86056e-10									92.952	1.24604e-11
												55.944	-3.31208e-10									92.958	1.55112e-11
												55.952	-2.50341e-10									92.964	8.45362e-12
												55.96	-1.42045e-10									92.97	1.81855e-12
												55.968	-1.15648e-10									92.976	3.98742e-12
												55.976	-9.60172e-11									92.982	6.18507e-12
												55.984	-4.78948e-11									92.988	9.96081e-12
												55.992	5.28283e-12									92.994	1.33218e-11
												56	-2.32576e-11									93	1.66829e-11
												56.008	-7.56206e-11									93.006	2.33327e-11
												56.016	-8.00752e-11									93.012	3.04007e-11
												56.024	-7.78642e-11									93.018	2.74706e-11
												56.032	-8.59872e-11									93.024	2.21958e-11
												56.04	-9.90748e-11									93.03	1.68666e-11
												56.048	-9.27218e-11									93.036	1.55638e-11
												56.056	-7.34654e-11									93.042	1.61362e-11
												56.064	-5.89102e-11									93.048	1.67382e-11
												56.072	-4.64985e-11									93.054	1.76072e-11
												56.08	-9.46634e-11									93.06	1.61474e-11
												56.088	-1.81398e-10									93.066	1.15583e-11
												56.096	-2.39759e-10									93.072	9.83355e-12
												56.104	-2.76189e-10									93.078	1.24573e-11
												56.112	-2.98837e-10									93.084	1.43714e-11
												56.12	-3.0711e-10									93.09	1.58524e-11
												56.128	-2.81262e-10									93.096	1.90146e-11
												56.136	-2.09372e-10									93.102	2.30505e-11
												56.144	-1.98128e-10									93.108	2.3906e-11
												56.152	-2.41346e-10									93.114	2.07103e-11
												56.16	-2.68441e-10									93.12	1.77478e-11
												56.168	-2.77529e-10									93.126	1.84111e-11
												56.176	-2.93812e-10									93.132	1.8189e-11
												56.184	-3.20949e-10									93.138	1.56032e-11
												56.192	-3.19038e-10									93.144	1.35472e-11
												56.2	-2.56683e-10									93.15	1.30869e-11
												56.208	-1.88884e-10									93.156	1.25756e-11
												56.216	-1.13454e-10									93.162	1.13649e-11
												56.224	-7.6801e-11									93.168	1.01543e-11
												56.232	-1.14726e-10									93.174	9.2751e-12
												56.24	-1.52448e-10									93.18	1.02565e-11
												56.248	-1.89632e-10									93.186	1.17088e-11
												56.256	-2.1395e-10									93.192	1.3161e-11
												56.264	-1.92967e-10									93.198	1.45493e-11
												56.272	-1.74191e-10									93.204	1.59363e-11
												56.28	-1.66047e-10									93.21	1.59275e-11
												56.288	-1.60442e-10									93.216	1.53939e-11
												56.296	-1.62197e-10									93.222	1.46602e-11
												56.304	-1.6015e-10									93.228	1.39096e-11
												56.312	-1.43053e-10									93.234	1.4798e-11
												56.32	-1.22477e-10									93.24	1.63023e-11
												56.328	-7.82219e-11									93.246	1.65758e-11
												56.336	-4.34066e-11									93.252	2.0228e-12
												56.344	-1.76e-10									93.258	-9.73409e-12
												56.352	-2.99886e-10									93.264	-1.03603e-11
												56.36	-3.6941e-10									93.27	-1.05117e-11
												56.368	-4.35628e-10									93.276	2.12072e-12
												56.376	-4.5359e-10									93.282	1.47531e-11
												56.384	-4.72143e-10									93.288	2.739e-11
												56.392	-5.25288e-10									93.294	4.00836e-11
												56.4	-5.78432e-10									93.3	4.90775e-11
												56.408	-5.30138e-10									93.306	4.28204e-11
												56.416	-4.7558e-10									93.312	3.65633e-11
												56.424	-4.35458e-10									93.318	3.03061e-11
												56.432	-3.97522e-10									93.324	2.40202e-11
												56.44	-1.87151e-10									93.33	1.58439e-11
												56.448	2.98565e-11									93.336	9.29802e-12
												56.456	-1.50976e-12									93.342	3.0054e-12
												56.464	-6.40765e-11									93.348	4.87987e-12
												56.472	-1.18143e-10									93.354	9.59292e-12
												56.48	-1.70399e-10									93.36	1.20692e-11
												56.488	-2.56272e-10									93.366	1.38669e-11
												56.496	-3.52365e-10									93.372	1.78578e-11
												56.504	-3.19817e-10									93.378	2.28554e-11
												56.512	-2.32811e-10									93.384	2.35037e-11
												56.52	-1.45805e-10									93.39	2.16645e-11
												56.528	-5.87995e-11									93.396	1.95119e-11
												56.536	-2.33632e-12									93.402	1.7676e-11
												56.544	4.17629e-11									93.408	1.61521e-11
												56.552	2.63898e-11									93.414	1.56208e-11
												56.56	-5.11735e-11									93.42	1.5235e-11
												56.568	-1.23525e-10									93.426	1.57203e-11
												56.576	-1.91999e-10									93.432	1.65477e-11
												56.584	-2.29485e-10									93.438	1.52611e-11
												56.592	-2.37035e-10									93.444	1.3981e-11
												56.6	-2.39434e-10									93.45	1.36217e-11
												56.608	-2.35065e-10									93.456	1.32837e-11
												56.616	-2.44543e-10									93.462	1.46407e-11
												56.624	-2.77775e-10									93.468	1.6121e-11
												56.632	-2.86912e-10									93.474	1.84553e-11
												56.64	-2.41065e-10									93.48	2.12411e-11
												56.648	-2.13847e-10									93.486	2.36293e-11
												56.656	-2.45622e-10									93.492	2.27422e-11
												56.664	-2.70094e-10									93.498	2.16676e-11
												56.672	-2.60021e-10									93.504	2.05112e-11
												56.68	-2.5165e-10									93.51	1.92653e-11
												56.688	-2.58582e-10									93.516	1.79579e-11
												56.696	-2.66333e-10									93.522	1.51139e-11
												56.704	-2.77684e-10									93.528	1.13044e-11
												56.712	-2.85122e-10									93.534	8.13228e-12
												56.72	-2.616e-10									93.54	5.53757e-12
												56.728	-2.3894e-10									93.546	3.12631e-12
												56.736	-2.28613e-10									93.552	3.03654e-12
												56.744	-2.18301e-10									93.558	5.1022e-12
												56.752	-2.13365e-10									93.564	6.54904e-12
												56.76	-2.08429e-10									93.57	8.79074e-12
												56.768	-2.92693e-10									93.576	1.19119e-11
												56.776	-3.79357e-10									93.582	1.19447e-11
												56.784	-3.21744e-10									93.588	8.72593e-12
												56.792	-2.64132e-10									93.594	8.26582e-12
												56.8	-1.79178e-10									93.6	1.18098e-11
												56.808	-9.30689e-11									93.606	1.38052e-11
												56.816	-7.87425e-11									93.612	1.29848e-11
												56.824	-7.2912e-11									93.618	1.25704e-11
												56.832	-1.03752e-10									93.624	1.42164e-11
												56.84	-1.42073e-10									93.63	1.4721e-11
												56.848	-1.84382e-10									93.636	8.04649e-12
												56.856	-2.27913e-10									93.642	1.37197e-12
												56.864	-1.67209e-10									93.648	2.09146e-12
												56.872	-8.83179e-11									93.654	4.90129e-12
												56.88	-8.16642e-11									93.66	7.71111e-12
												56.888	-9.58015e-11									93.666	1.05209e-11
												56.896	-1.24201e-10									93.672	1.45815e-11
												56.904	-1.58372e-10									93.678	2.01707e-11
												56.912	-1.86163e-10									93.684	2.57599e-11
												56.92	-2.10462e-10									93.69	2.95412e-11
												56.928	-2.0523e-10									93.696	2.53574e-11
												56.936	-1.89155e-10									93.702	2.11736e-11
												56.944	-1.4912e-10									93.708	1.73629e-11
												56.952	-9.77004e-11									93.714	1.39441e-11
												56.96	-8.71233e-11									93.72	1.33819e-11
												56.968	-1.0217e-10									93.726	1.34682e-11
												56.976	-1.00142e-10									93.732	1.45165e-11
												56.984	-8.46617e-11									93.738	2.20841e-11
												56.992	-6.28988e-11									93.744	3.10244e-11
												57	-3.47059e-11									93.75	4.57104e-11
												57.008	-7.82784e-12									93.756	6.07246e-11
												57.016	1.73286e-11									93.762	6.12199e-11
												57.024	2.93904e-11									93.768	5.71485e-11
												57.032	2.98445e-11									93.774	5.18736e-11
												57.04	7.57953e-12									93.78	4.65988e-11
												57.048	-4.08098e-11									93.786	4.13239e-11
												57.056	-9.03917e-11									93.792	3.6049e-11
												57.064	-1.41779e-10									93.798	3.07742e-11
												57.072	-1.8453e-10									93.804	2.48666e-11
												57.08	-2.09218e-10									93.81	2.03135e-11
												57.088	-2.10345e-10									93.816	1.80758e-11
												57.096	-1.77249e-10									93.822	1.58381e-11
												57.104	-1.41414e-10									93.828	1.36004e-11
												57.112	-1.00581e-10									93.834	1.25649e-11
												57.12	-7.74077e-11									93.84	1.22001e-11
												57.128	-9.97494e-11									93.846	1.18353e-11
												57.136	-1.24442e-10									93.852	1.14704e-11
												57.144	-1.58246e-10									93.858	1.51889e-11
												57.152	-1.845e-10									93.864	2.1976e-11
												57.16	-1.93134e-10									93.87	2.43388e-11
												57.168	-1.93323e-10									93.876	1.94483e-11
												57.176	-1.66146e-10									93.882	1.45578e-11
												57.184	-1.38738e-10									93.888	9.66733e-12
												57.192	-9.1523e-11									93.894	1.11911e-11
												57.2	-5.36942e-11									93.9	1.25666e-11
												57.208	-1.04321e-10									93.906	1.36413e-11
												57.216	-1.53008e-10									93.912	1.45377e-11
												57.224	-1.42979e-10									93.918	1.42455e-11
												57.232	-1.3295e-10									93.924	9.67536e-12
												57.24	-7.31254e-11									93.93	-1.21413e-11
												57.248	-1.39476e-11									93.936	-3.3958e-11
												57.256	4.90485e-12									93.942	-5.54933e-11
												57.264	2.37573e-11									93.948	-7.66541e-11
												57.272	-2.81061e-11									93.954	-9.78148e-11
												57.28	-8.04135e-11									93.96	-8.08699e-11
												57.288	-1.83124e-10									93.966	-5.68678e-11
												57.296	-2.88736e-10									93.972	-3.34926e-11
												57.304	-2.71007e-10									93.978	-1.53381e-11
												57.312	-2.53279e-10									93.984	2.92712e-12
												57.32	-1.74382e-10									93.99	8.06349e-12
												57.328	-9.13202e-11									93.996	1.03218e-11
												57.336	-6.06958e-12									94.002	1.55664e-11
												57.344	7.95023e-11									94.008	2.11196e-11
												57.352	2.85823e-11									94.014	2.61202e-11
												57.36	-4.92486e-11									94.02	2.21551e-11
												57.368	-9.27459e-11									94.026	1.57277e-11
												57.376	-1.25998e-10									94.032	9.30038e-12
												57.384	-1.2483e-10									94.038	2.87301e-12
												57.392	-1.09325e-10									94.044	3.389e-13
												57.4	-1.0517e-10									94.05	-2.77772e-13
												57.408	-1.03821e-10									94.056	2.18958e-12
												57.416	-1.45308e-10									94.062	-3.60469e-13
												57.424	-2.02057e-10									94.068	-4.64957e-12
												57.432	-2.12369e-10									94.074	-8.93866e-12
												57.44	-2.01154e-10									94.08	4.07407e-13
												57.448	-2.13618e-10									94.086	1.67697e-11
												57.456	-2.40844e-10									94.092	2.3773e-11
												57.464	-2.40257e-10									94.098	2.45169e-11
												57.472	-2.16992e-10									94.104	2.87479e-11
												57.48	-1.74345e-10									94.11	3.53118e-11
												57.488	-1.21123e-10									94.116	3.30104e-11
												57.496	-7.00094e-11									94.122	2.37591e-11
												57.504	-2.03456e-11									94.128	1.45078e-11
												57.512	-2.49838e-11									94.134	6.9979e-12
												57.52	-7.81917e-11									94.14	1.0441e-11
												57.528	-1.19322e-10									94.146	5.84154e-12
												57.536	-1.46435e-10									94.152	-4.11889e-12
												57.544	-1.31933e-10									94.158	-1.43288e-11
												57.552	-5.4569e-11									94.164	-2.50697e-11
												57.56	5.78611e-12									94.17	-3.58646e-11
												57.568	4.80084e-11									94.176	-3.71576e-11
												57.576	5.24794e-11									94.182	-3.12753e-11
												57.584	2.64993e-12									94.188	-2.5393e-11
												57.592	-6.02783e-11									94.194	-1.95108e-11
												57.6	-1.4698e-10									94.2	-1.26309e-11
												57.608	-2.06843e-10									94.206	-6.12559e-12
												57.616	-1.97854e-10									94.212	-1.59143e-12
												57.624	-1.75905e-10									94.218	2.67777e-12
												57.632	-1.31538e-10									94.224	6.73986e-12
												57.64	-1.10219e-10									94.23	1.0802e-11
												57.648	-1.42291e-10									94.236	1.37167e-11
												57.656	-1.66889e-10									94.242	1.16282e-11
												57.664	-1.66017e-10									94.248	9.87107e-12
												57.672	-1.74929e-10									94.254	8.23343e-12
												57.68	-2.3053e-10									94.26	6.42942e-12
												57.688	-2.77634e-10									94.266	4.55252e-12
												57.696	-3.00228e-10									94.272	5.19211e-13
												57.704	-3.21888e-10									94.278	-7.01642e-12
												57.712	-3.39384e-10									94.284	-1.52231e-11
												57.72	-3.44953e-10									94.29	-2.49759e-11
												57.728	-2.52315e-10									94.296	-3.47287e-11
												57.736	-1.60591e-10									94.302	-3.8946e-11
												57.744	-8.57671e-11									94.308	-4.37352e-11
												57.752	-1.09436e-11									94.314	-4.64402e-11
												57.76	3.45657e-11									94.32	-3.94697e-11
												57.768	6.86815e-11									94.326	-3.33787e-11
												57.776	-3.64161e-11									94.332	-2.73669e-11
												57.784	-1.41221e-10									94.338	-1.86138e-11
												57.792	-2.10544e-10									94.344	-9.86059e-12
												57.8	-2.79867e-10									94.35	-3.75198e-12
												57.808	-2.65282e-10									94.356	1.18267e-12
												57.816	-2.45458e-10									94.362	2.82141e-12
												57.824	-1.63891e-10									94.368	3.52508e-13
												57.832	-7.28971e-11									94.374	-1.88695e-12
												57.84	-8.08908e-11									94.38	-3.66415e-12
												57.848	-9.28652e-11									94.386	-5.4037e-12
												57.856	-1.75414e-10									94.392	-6.48203e-12
												57.864	-2.66882e-10									94.398	-5.19447e-12
												57.872	-2.89243e-10									94.404	-3.87146e-12
												57.88	-2.96812e-10									94.41	-2.48019e-12
												57.888	-2.01164e-10									94.416	-1.14229e-12
												57.896	-7.08436e-11									94.422	-8.09086e-14
												57.904	3.59813e-11									94.428	1.32842e-12
												57.912	1.39121e-10									94.434	2.8754e-12
												57.92	7.59749e-11									94.44	4.42238e-12
												57.928	-3.16171e-11									94.446	6.21002e-12
												57.936	-1.33884e-10									94.452	8.02504e-12
												57.944	-2.34024e-10									94.458	8.85463e-12
												57.952	-2.50383e-10									94.464	9.52467e-12
												57.96	-2.21767e-10									94.47	9.65747e-12
												57.968	-1.5777e-10									94.476	9.32106e-12
												57.976	-6.87327e-11									94.482	9.07309e-12
												57.984	-4.33963e-11									94.488	8.98123e-12
												57.992	-4.65215e-11									94.494	9.87835e-12
												58	-4.58905e-11									94.5	1.27417e-11
												58.008	-4.30328e-11									94.506	1.22486e-11
												58.016	-5.56624e-11									94.512	7.69112e-12
												58.024	-8.08395e-11									94.518	3.33266e-12
												58.032	-1.12394e-10									94.524	1.91385e-12
												58.04	-1.50631e-10									94.53	3.2913e-13
												58.048	-2.01597e-10									94.536	-2.88744e-12
												58.056	-2.62065e-10									94.542	-6.10401e-12
												58.064	-2.91534e-10									94.548	-8.48092e-12
												58.072	-2.91028e-10									94.554	-3.8094e-12
												58.08	-2.94165e-10									94.56	1.03824e-12
												58.088	-3.01873e-10									94.566	8.28993e-13
												58.096	-3.03817e-10									94.572	-1.23083e-12
												58.104	-2.96359e-10									94.578	-3.29066e-12
												58.112	-2.72509e-10									94.584	9.20116e-13
												58.12	-1.71624e-10									94.59	7.45144e-12
												58.128	-1.1436e-10									94.596	1.07689e-11
												58.136	-1.17334e-10									94.602	1.28107e-11
												58.144	-1.22988e-10									94.608	1.53079e-11
												58.152	-1.33549e-10									94.614	1.5762e-11
												58.16	-1.50368e-10									94.62	1.53347e-11
												58.168	-1.83379e-10									94.626	1.49186e-11
												58.176	-1.9943e-10									94.632	1.45072e-11
												58.184	-1.52984e-10									94.638	1.40764e-11
												58.192	-1.1595e-10									94.644	1.39779e-11
												58.2	-1.32469e-10									94.65	1.40774e-11
												58.208	-1.45943e-10									94.656	1.41921e-11
												58.216	-1.2729e-10									94.662	1.43e-11
												58.224	-1.09188e-10									94.668	1.43924e-11
												58.232	-1.44048e-10									94.674	1.37723e-11
												58.24	-1.78908e-10									94.68	1.24022e-11
												58.248	-1.42539e-10									94.686	1.10019e-11
												58.256	-1.02133e-10									94.692	9.2364e-12
												58.264	-1.01488e-10									94.698	7.47086e-12
												58.272	-1.06646e-10									94.704	6.35087e-12
												58.28	-7.88633e-11									94.71	6.42537e-12
												58.288	-4.99934e-11									94.716	6.68085e-12
												58.296	-9.32244e-11									94.722	6.96928e-12
												58.304	-1.45135e-10									94.728	7.37461e-12
												58.312	-1.8483e-10									94.734	7.83423e-12
												58.32	-2.21995e-10									94.74	8.22613e-12
												58.328	-2.147e-10									94.746	8.53019e-12
												58.336	-1.92912e-10									94.752	8.8502e-12
												58.344	-1.74738e-10									94.758	9.20849e-12
												58.352	-1.57208e-10									94.764	9.54958e-12
												58.36	-1.58425e-10									94.77	9.66094e-12
												58.368	-1.65098e-10									94.776	9.70988e-12
												58.376	-2.12803e-10									94.782	9.76053e-12
												58.384	-2.77256e-10									94.788	9.81133e-12
												58.392	-2.30798e-10									94.794	9.93433e-12
												58.4	-1.236e-10									94.8	1.03492e-11
												58.408	-8.27787e-11									94.806	1.07934e-11
												58.416	-6.5122e-11									94.812	1.11707e-11
												58.424	-7.1694e-11									94.818	1.15481e-11
												58.432	-9.03615e-11									94.824	1.18269e-11
												58.44	-1.37745e-10									94.83	1.21356e-11
												58.448	-2.03459e-10									94.836	1.25652e-11
												58.456	-2.25567e-10									94.842	1.30255e-11
												58.464	-2.1087e-10									94.848	1.35093e-11
												58.472	-1.61037e-10									94.854	1.40085e-11
												58.48	-7.43206e-11									94.86	1.43824e-11
												58.488	-4.83306e-11									94.866	1.41539e-11
												58.496	-9.85365e-11									94.872	1.39138e-11
												58.504	-1.307e-10									94.878	1.36641e-11
												58.512	-1.47372e-10									94.884	1.35445e-11
												58.52	-1.6566e-10									94.89	1.35494e-11
												58.528	-1.85821e-10									94.896	1.43244e-11
												58.536	-1.7181e-10									94.902	1.49426e-11
												58.544	-1.04239e-10									94.908	1.55922e-11
												58.552	-7.95008e-11									94.914	1.62837e-11
												58.56	-1.43861e-10									94.92	1.69044e-11
												58.568	-1.75006e-10									94.926	1.2916e-11
												58.576	-1.60317e-10									94.932	8.44955e-12
												58.584	-1.44715e-10									94.938	4.20914e-12
												58.592	-1.27531e-10									94.944	-1.23587e-13
												58.6	-1.05292e-10									94.95	-4.6391e-12
												58.608	-7.06351e-11									94.956	-5.94247e-12
												58.616	-3.47119e-11									94.962	-5.53727e-12
												58.624	5.62096e-12									94.968	-5.09325e-12
												58.632	4.40554e-11									94.974	-4.53525e-12
												58.64	7.16492e-11									94.98	-3.95892e-12
												58.648	8.26402e-11									94.986	-1.31124e-12
												58.656	3.93639e-11									94.992	4.21477e-12
												58.664	-6.86643e-12									94.998	9.55653e-12
												58.672	-6.75198e-11									95.004	1.4889e-11
												58.68	-1.25878e-10									95.01	2.01575e-11
												58.688	-1.61739e-10									95.016	2.54538e-11
												58.696	-1.96531e-10									95.022	3.07103e-11
												58.704	-1.94452e-10									95.028	3.59668e-11
												58.712	-1.94882e-10									95.034	4.12477e-11
												58.72	-2.14963e-10									95.04	4.6546e-11
												58.728	-2.30726e-10									95.046	5.13989e-11
												58.736	-1.64444e-10									95.052	4.41323e-11
												58.744	-9.81616e-11									95.058	3.69834e-11
												58.752	-5.5336e-11									95.064	2.98359e-11
												58.76	-1.28664e-11									95.07	2.15686e-11
												58.768	-6.36189e-12									95.076	1.305e-11
												58.776	-2.97202e-12									95.082	5.8627e-12
												58.784	-7.18857e-11									95.088	-1.49545e-12
												58.792	-1.69494e-10									95.094	-9.25127e-12
												58.8	-1.94204e-10									95.1	-1.74675e-11
												58.808	-2.01623e-10									95.106	-2.31382e-11
												58.816	-1.63856e-10									95.112	-1.89962e-11
												58.824	-1.20698e-10									95.118	-1.18064e-11
												58.832	-1.08111e-10									95.124	-1.64922e-12
												58.84	-1.10582e-10									95.13	8.50793e-12
												58.848	-1.23321e-10									95.136	1.41734e-11
												58.856	-1.39405e-10									95.142	1.59319e-11
												58.864	-1.67189e-10									95.148	1.65363e-11
												58.872	-1.9672e-10									95.154	1.71407e-11
												58.88	-1.82713e-10									95.16	1.72105e-11
												58.888	-1.58225e-10									95.166	1.59313e-11
												58.896	-1.50153e-10									95.172	1.69701e-11
												58.904	-1.48135e-10									95.178	2.44244e-11
												58.912	-1.43472e-10									95.184	3.18788e-11
												58.92	-1.37486e-10									95.19	3.93331e-11
												58.928	-1.32572e-10									95.196	4.70957e-11
												58.936	-1.28366e-10									95.202	5.4598e-11
												58.944	-7.4646e-11									95.208	3.63726e-11
												58.952	-3.45522e-13									95.214	1.92239e-11
												58.96	8.1602e-11									95.22	2.51581e-12
												58.968	1.67994e-10									95.226	-1.41923e-11
												58.976	2.03407e-10									95.232	-3.09004e-11
												58.984	1.98039e-10									95.238	-2.99687e-11
												58.992	1.5531e-10									95.244	-2.80111e-11
												59	7.53636e-11									95.25	-2.60534e-11
												59.008	-1.00624e-11									95.256	-2.42113e-11
												59.016	-1.02561e-10									95.262	-2.27663e-11
												59.024	-1.71712e-10									95.268	-2.75548e-11
												59.032	-2.21046e-10									95.274	-3.5339e-11
												59.04	-2.45203e-10									95.28	-4.30954e-11
												59.048	-2.42696e-10									95.286	-4.94082e-11
												59.056	-2.3349e-10									95.292	-5.51241e-11
												59.064	-2.14753e-10									95.298	-5.28489e-11
												59.072	-1.84677e-10									95.304	-4.24501e-11
												59.08	-1.33068e-10									95.31	-3.45844e-11
												59.088	-8.58032e-11									95.316	-2.81426e-11
												59.096	-5.02765e-11									95.322	-2.21581e-11
												59.104	-3.68139e-11									95.328	-1.72616e-11
												59.112	-6.01014e-11									95.334	-1.4684e-11
												59.12	-8.37932e-11									95.34	-1.18657e-11
												59.128	-1.08388e-10									95.346	-8.80206e-12
												59.136	-1.17549e-10									95.352	-4.92793e-12
												59.144	-7.66513e-11									95.358	-1.31545e-12
												59.152	-3.83036e-11									95.364	1.21348e-13
												59.16	-1.25691e-11									95.37	1.55814e-12
												59.168	-2.75495e-12									95.376	3.01385e-12
												59.176	-3.75241e-11									95.382	4.47269e-12
												59.184	-6.56327e-11									95.388	6.0178e-12
												59.192	-3.94354e-12									95.394	5.74848e-12
												59.2	6.41795e-11									95.4	5.07829e-12
												59.208	1.62665e-10									95.406	4.33512e-12
												59.216	2.50406e-10									95.412	3.55476e-12
												59.224	2.42654e-10									95.418	2.76429e-12
												59.232	2.34901e-10									95.424	2.12857e-13
												59.24	1.99912e-10									95.43	-3.36676e-12
												59.248	1.61094e-10									95.436	-6.90396e-12
												59.256	1.36503e-10									95.442	-1.04081e-11
												59.264	1.14455e-10									95.448	-1.4062e-11
												59.272	1.27651e-10									95.454	-1.3295e-11
												59.28	1.40847e-10									95.46	-8.47186e-12
												59.288	1.24156e-10									95.466	-3.74758e-12
												59.296	1.07111e-10									95.472	1.01369e-12
												59.304	1.64308e-10									95.478	5.94895e-12
												59.312	2.27348e-10									95.484	9.90209e-12
												59.32	2.21628e-10									95.49	1.13373e-11
												59.328	2.05633e-10									95.496	1.27731e-11
												59.336	1.56268e-10									95.502	1.4188e-11
												59.344	1.05713e-10									95.508	1.55583e-11
												59.352	1.16916e-10									95.514	1.6837e-11
												59.36	1.34704e-10									95.52	1.45373e-11
												59.368	2.02113e-10									95.526	1.22622e-11
												59.376	2.7816e-10									95.532	1.00567e-11
												59.384	2.81721e-10									95.538	7.8211e-12
												59.392	2.66188e-10									95.544	5.15578e-12
												59.4	2.70268e-10									95.55	6.15956e-12
												59.408	2.82091e-10									95.556	7.66934e-12
												59.416	2.73672e-10									95.562	9.17943e-12
												59.424	2.54376e-10									95.568	1.07875e-11
												59.432	2.36213e-10									95.574	1.23955e-11
												59.44	2.18437e-10									95.58	1.37071e-11
												59.448	1.92244e-10									95.586	1.49434e-11
												59.456	1.61918e-10									95.592	1.63605e-11
												59.464	1.74562e-10									95.598	1.7824e-11
												59.472	2.15225e-10									95.604	1.92522e-11
												59.48	2.33457e-10									95.61	1.71373e-11
												59.488	2.33491e-10									95.616	1.13116e-11
												59.496	2.49446e-10									95.622	5.71703e-12
												59.504	2.74082e-10									95.628	4.1529e-14
												59.512	3.0595e-10									95.634	-5.94328e-12
												59.52	3.432e-10									95.64	-1.01117e-11
												59.528	3.52493e-10									95.646	-8.08593e-12
												59.536	3.34486e-10									95.652	-6.06019e-12
												59.544	2.90496e-10									95.658	-4.54466e-12
												59.552	2.13721e-10									95.664	-3.14828e-12
												59.56	1.3716e-10									95.67	-1.60986e-12
												59.568	6.0935e-11									95.676	3.33261e-12
												59.576	1.44727e-11									95.682	8.20248e-12
												59.584	1.20784e-12									95.688	1.29863e-11
												59.592	1.39388e-11									95.694	1.77701e-11
												59.6	1.10061e-10									95.7	2.27995e-11
												59.608	1.88181e-10									95.706	1.95708e-11
												59.616	2.31843e-10									95.712	1.5856e-11
												59.624	2.61879e-10									95.718	1.22189e-11
												59.632	2.56709e-10									95.724	8.53556e-12
												59.64	2.51483e-10									95.73	4.78697e-12
												59.648	2.4605e-10									95.736	3.87842e-12
												59.656	2.50832e-10									95.742	4.03488e-12
												59.664	2.78398e-10									95.748	4.33491e-12
												59.672	3.00548e-10									95.754	5.21825e-12
												59.68	3.05055e-10									95.76	5.98745e-12
												59.688	3.12656e-10									95.766	2.4344e-12
												59.696	3.35306e-10									95.772	-1.06593e-12
												59.704	3.52703e-10									95.778	-3.73356e-13
												59.712	3.28639e-10									95.784	3.2185e-13
												59.72	2.95068e-10									95.79	2.2071e-12
												59.728	2.2301e-10									95.796	4.33646e-12
												59.736	1.59651e-10									95.802	6.73951e-12
												59.744	1.4481e-10									95.808	8.99081e-12
												59.752	1.28041e-10									95.814	1.12421e-11
												59.76	8.99834e-11									95.82	1.34934e-11
												59.768	5.22968e-11									95.826	1.40169e-11
												59.776	5.55478e-11									95.832	1.16813e-11
												59.784	5.87989e-11									95.838	9.3456e-12
												59.792	3.57968e-11									95.844	8.35907e-12
												59.8	1.61671e-11									95.85	1.04583e-11
												59.808	7.43246e-11									95.856	1.2681e-11
												59.816	1.32482e-10									95.862	1.55327e-11
												59.824	1.25161e-10									95.868	1.74616e-11
												59.832	1.04948e-10									95.874	1.6419e-11
												59.84	1.49316e-10									95.88	1.49273e-11
												59.848	2.13925e-10									95.886	1.26489e-11
												59.856	2.19065e-10									95.892	1.10217e-11
												59.864	2.14202e-10									95.898	1.07481e-11
												59.872	2.43878e-10									95.904	1.04744e-11
												59.88	2.81777e-10									95.91	1.04654e-11
												59.888	2.77295e-10									95.916	1.04641e-11
												59.896	2.678e-10									95.922	1.00947e-11
												59.904	2.88718e-10									95.928	9.73191e-12
												59.912	3.16023e-10									95.934	1.00433e-11
												59.92	2.9583e-10									95.94	1.11907e-11
												59.928	2.59912e-10									95.946	1.27793e-11
												59.936	2.23995e-10									95.952	1.45433e-11
												59.944	1.88077e-10									95.958	1.50046e-11
												59.952	1.51137e-10									95.964	1.51164e-11
												59.96	1.1391e-10									95.97	1.44155e-11
												59.968	7.83194e-11									95.976	1.23923e-11
												59.976	4.34099e-11									95.982	1.07098e-11
												59.984	3.58757e-11									95.988	1.10433e-11
												59.992	5.77911e-11									95.994	1.16242e-11
												60	1.05231e-10									96	1.27112e-11
												60.008	1.72106e-10									96.006	1.36392e-11
												60.016	2.3857e-10									96.012	1.42145e-11
												60.024	3.04215e-10									96.018	1.43669e-11
												60.032	3.12425e-10									96.024	1.01872e-11
												60.04	2.43902e-10									96.03	6.43475e-12
												60.048	1.82899e-10									96.036	8.62657e-12
												60.056	1.29021e-10									96.042	1.08479e-11
												60.064	8.72889e-11									96.048	1.35877e-11
												60.072	7.54799e-11									96.054	1.62776e-11
												60.08	7.52734e-11									96.06	1.75752e-11
												60.088	9.28364e-11									96.066	1.88121e-11
												60.096	1.01058e-10									96.072	1.43863e-11
												60.104	9.94072e-11									96.078	9.61405e-12
												60.112	1.24321e-10									96.084	8.28748e-12
												60.12	1.85603e-10									96.09	7.0681e-12
												60.128	2.30466e-10									96.096	7.50993e-12
												60.136	2.44468e-10									96.102	8.05153e-12
												60.144	2.38405e-10									96.108	1.15824e-11
												60.152	1.78766e-10									96.114	1.57187e-11
												60.16	1.33004e-10									96.12	1.74837e-11
												60.168	1.35064e-10									96.126	1.84812e-11
												60.176	1.28419e-10									96.132	1.52623e-11
												60.184	1.02459e-10									96.138	1.09314e-11
												60.192	6.64135e-11									96.144	1.02451e-11
												60.2	-8.61036e-13									96.15	1.01738e-11
												60.208	-5.95066e-11									96.156	1.11196e-11
												60.216	-7.78057e-11									96.162	1.25763e-11
												60.224	-9.01664e-11									96.168	1.45287e-11
												60.232	-5.52725e-11									96.174	1.30639e-11
												60.24	-3.38988e-11									96.18	1.1294e-11
												60.248	-6.73511e-11									96.186	9.52406e-12
												60.256	-1.00803e-10									96.192	5.21477e-12
												60.264	-2.18125e-10									96.198	-9.06744e-13
												60.272	-3.2842e-10									96.204	-4.56146e-12
												60.28	-2.88308e-10									96.21	-5.13205e-12
												60.288	-2.48196e-10									96.216	-8.79085e-13
												60.296	-1.74712e-10									96.222	3.12294e-12
												60.304	-9.51016e-11									96.228	4.8755e-12
												60.312	-6.66353e-11									96.234	5.167e-12
												60.32	-4.42829e-11									96.24	3.74533e-12
												60.328	-1.02948e-10									96.246	-2.61947e-12
												60.336	-1.61614e-10									96.252	-9.31005e-12
												60.344	-1.78024e-10									96.258	-1.60006e-11
												60.352	-1.84321e-10									96.264	-2.17524e-11
												60.36	-1.85122e-10									96.27	-2.58646e-11
												60.368	-1.83927e-10									96.276	-2.96148e-11
												60.376	-1.50403e-10									96.282	-3.27341e-11
												60.384	-1.01552e-10									96.288	-3.40081e-11
												60.392	-6.10255e-11									96.294	-2.71714e-11
												60.4	-2.29386e-11									96.3	-2.2121e-11
												60.408	-5.71805e-12									96.306	-1.70707e-11
												60.416	9.03941e-12									96.312	-1.18031e-11
												60.424	-3.06107e-11									96.318	-5.16031e-12
												60.432	-9.57562e-11									96.324	1.48251e-12
												60.44	-1.13108e-10									96.33	9.27522e-12
												60.448	-1.16722e-10									96.336	8.95934e-12
												60.456	-1.21006e-10									96.342	5.25536e-12
												60.464	-1.25759e-10									96.348	3.97138e-12
												60.472	-1.27205e-10									96.354	4.95696e-12
												60.48	-1.2718e-10									96.36	7.22972e-12
												60.488	-1.58015e-10									96.366	9.77606e-12
												60.496	-2.07155e-10									96.372	1.19692e-11
												60.504	-2.47996e-10									96.378	1.2308e-11
												60.512	-2.75985e-10									96.384	1.30306e-11
												60.52	-2.95722e-10									96.39	1.39969e-11
												60.528	-2.98481e-10									96.396	1.34274e-11
												60.536	-2.92014e-10									96.402	1.37946e-11
												60.544	-2.59153e-10									96.408	1.39519e-11
												60.552	-2.13769e-10									96.414	1.21401e-11
												60.56	-1.15779e-10									96.42	1.07175e-11
												60.568	-4.41654e-11									96.426	1.06859e-11
												60.576	-3.78226e-11									96.432	1.06968e-11
												60.584	-2.06154e-11									96.438	1.05628e-11
												60.592	1.40978e-11									96.444	1.03754e-11
												60.6	3.34128e-11									96.45	1.02022e-11
												60.608	-2.8993e-11									96.456	9.07733e-12
												60.616	-8.98208e-11									96.462	7.95241e-12
												60.624	-1.33714e-10									96.468	6.8728e-12
												60.632	-1.7089e-10									96.474	5.80893e-12
												60.64	-1.75394e-10									96.48	4.67715e-12
												60.648	-1.48778e-10									96.486	6.67163e-12
												60.656	-3.46826e-11									96.492	9.28032e-12
												60.664	5.70361e-11									96.498	1.22756e-11
												60.672	5.81339e-11									96.504	1.40975e-11
												60.68	5.18933e-11									96.51	1.33428e-11
												60.688	-1.90822e-12									96.516	1.06709e-11
												60.696	-5.57097e-11									96.522	9.11021e-12
												60.704	-8.34781e-11									96.528	7.54954e-12
												60.712	-1.08879e-10									96.534	6.61968e-12
												60.72	-6.78812e-11									96.54	5.75523e-12
												60.728	-1.54052e-11									96.546	7.45817e-12
												60.736	-6.71111e-12									96.552	1.03539e-11
												60.744	-9.63728e-13									96.558	1.10488e-11
												60.752	-8.16482e-13									96.564	9.79258e-12
												60.76	-1.43289e-12									96.57	8.65459e-12
												60.768	-1.37528e-11									96.576	7.87803e-12
												60.776	-2.85584e-11									96.582	7.69865e-12
												60.784	1.93545e-11									96.588	8.07521e-12
												60.792	8.70734e-11									96.594	8.91348e-12
												60.8	1.13978e-10									96.6	1.06766e-11
												60.808	1.34568e-10									96.606	1.1986e-11
												60.816	9.19623e-11									96.612	1.22778e-11
												60.824	4.80331e-11									96.618	1.25896e-11
												60.832	-1.21762e-11									96.624	1.29636e-11
												60.84	-7.388e-11									96.63	1.33376e-11
												60.848	-1.06807e-10									96.636	1.46152e-11
												60.856	-1.26968e-10									96.642	1.94488e-11
												60.864	-1.58875e-10									96.648	2.49411e-11
												60.872	-1.9755e-10									96.654	3.13704e-11
												60.88	-1.80485e-10									96.66	3.77996e-11
												60.888	-1.43079e-10									96.666	4.24205e-11
												60.896	-7.93019e-11									96.672	3.96752e-11
												60.904	-2.43797e-12									96.678	3.411e-11
												60.912	1.5606e-11									96.684	2.82695e-11
												60.92	1.4389e-11									96.69	2.14651e-11
												60.928	-4.74114e-12									96.696	1.37629e-11
												60.936	-3.16906e-11									96.702	9.62084e-12
												60.944	-5.39761e-11									96.708	8.84035e-12
												60.952	-7.12268e-11									96.714	8.73427e-12
												60.96	-6.72677e-11									96.72	1.04291e-11
												60.968	-3.40189e-11									96.726	1.23125e-11
												60.976	-1.3918e-11									96.732	1.64719e-11
												60.984	-5.64235e-12									96.738	2.04212e-11
												60.992	-6.18188e-12									96.744	1.90343e-11
												61	-2.4674e-11									96.75	1.71624e-11
												61.008	-7.06899e-11									96.756	1.59286e-11
												61.016	-1.539e-10									96.762	1.49902e-11
												61.024	-2.1717e-10									96.768	1.43211e-11
												61.032	-2.61748e-10									96.774	1.48905e-11
												61.04	-2.7879e-10									96.78	1.55892e-11
												61.048	-2.62743e-10									96.786	1.59794e-11
												61.056	-2.42572e-10									96.792	1.62392e-11
												61.064	-2.15671e-10									96.798	1.30504e-11
												61.072	-2.04671e-10									96.804	8.24721e-12
												61.08	-2.28087e-10									96.81	3.88679e-12
												61.088	-2.47721e-10									96.816	5.97024e-13
												61.096	-2.55964e-10									96.822	-2.62115e-12
												61.104	-2.58184e-10									96.828	-1.39708e-12
												61.112	-2.31926e-10									96.834	1.70396e-12
												61.12	-2.05578e-10									96.84	4.1755e-12
												61.128	-1.78975e-10									96.846	6.55787e-12
												61.136	-1.55091e-10									96.852	9.49553e-12
												61.144	-1.42404e-10									96.858	1.09761e-11
												61.152	-1.33592e-10									96.864	1.16586e-11
												61.16	-1.47008e-10									96.87	1.25509e-11
												61.168	-1.53357e-10									96.876	1.31827e-11
												61.176	-1.36538e-10									96.882	1.34968e-11
												61.184	-1.20009e-10									96.888	1.36039e-11
												61.192	-1.31782e-10									96.894	1.34342e-11
												61.2	-1.42023e-10									96.9	1.32646e-11
												61.208	-1.37666e-10									96.906	1.10297e-11
												61.216	-1.33309e-10									96.912	7.31229e-12
												61.224	-1.22155e-10									96.918	5.66549e-12
												61.232	-1.11817e-10									96.924	7.37394e-12
												61.24	-1.14288e-10									96.93	9.06612e-12
												61.248	-1.1676e-10									96.936	1.07305e-11
												61.256	-1.38238e-10									96.942	1.25471e-11
												61.264	-1.61331e-10									96.948	1.46666e-11
												61.272	-1.99828e-10									96.954	1.58204e-11
												61.28	-2.40917e-10									96.96	1.27632e-11
												61.288	-2.31987e-10									96.966	1.08716e-11
												61.296	-2.20015e-10									96.972	1.25303e-11
												61.304	-2.17476e-10									96.978	1.41537e-11
												61.312	-2.18637e-10									96.984	1.42481e-11
												61.32	-2.16597e-10									96.99	1.41795e-11
												61.328	-2.14466e-10									96.996	1.40557e-11
												61.336	-2.20472e-10									97.002	1.39215e-11
												61.344	-2.29103e-10									97.008	1.27617e-11
												61.352	-2.35238e-10									97.014	1.10608e-11
												61.36	-2.40968e-10									97.02	1.05296e-11
												61.368	-2.4699e-10									97.026	1.14255e-11
												61.376	-2.53082e-10									97.032	1.21972e-11
												61.384	-2.25426e-10									97.038	1.27799e-11
												61.392	-1.8608e-10									97.044	1.33663e-11
												61.4	-1.41775e-10									97.05	1.39879e-11
												61.408	-9.51005e-11									97.056	1.32602e-11
												61.416	-8.11254e-11									97.062	1.12632e-11
												61.424	-7.73477e-11									97.068	9.86849e-12
												61.432	-8.0841e-11									97.074	9.11767e-12
												61.44	-9.03173e-11									97.08	8.7807e-12
												61.448	-9.15171e-11									97.086	9.37379e-12
												61.456	-8.3506e-11									97.092	1.06987e-11
												61.464	-7.84737e-11									97.098	1.39808e-11
												61.472	-7.46056e-11									97.104	1.72178e-11
												61.48	-8.12834e-11									97.11	1.9252e-11
												61.488	-9.32872e-11									97.116	2.09568e-11
												61.496	-1.05941e-10									97.122	1.87189e-11
												61.504	-1.19046e-10									97.128	1.64811e-11
												61.512	-1.34185e-10									97.134	1.29373e-11
												61.52	-1.52557e-10									97.14	9.60666e-12
												61.528	-1.68601e-10									97.146	7.5776e-12
												61.536	-1.82126e-10									97.152	5.79163e-12
												61.544	-1.9279e-10									97.158	6.15327e-12
												61.552	-1.99454e-10									97.164	7.72714e-12
												61.56	-2.03817e-10									97.17	9.38804e-12
												61.568	-2.06056e-10									97.176	1.03609e-11
												61.576	-2.06867e-10									97.182	1.11566e-11
												61.584	-2.04475e-10									97.188	1.19522e-11
												61.592	-1.99012e-10									97.194	1.27479e-11
												61.6	-1.84949e-10									97.2	1.35735e-11
												61.608	-1.75882e-10									97.206	1.44775e-11
												61.616	-1.75873e-10									97.212	1.53816e-11
												61.624	-1.75713e-10									97.218	1.62856e-11
												61.632	-1.75183e-10									97.224	1.57842e-11
												61.64	-1.74035e-10									97.23	1.52102e-11
												61.648	-1.62722e-10									97.236	1.48677e-11
												61.656	-1.57157e-10									97.242	1.47737e-11
												61.664	-1.83574e-10									97.248	1.42141e-11
												61.672	-2.09259e-10									97.254	1.3071e-11
												61.68	-2.26458e-10									97.26	1.22903e-11
												61.688	-2.36131e-10									97.266	1.23278e-11
												61.696	-2.09271e-10									97.272	1.23691e-11
												61.704	-1.78687e-10									97.278	1.27861e-11
												61.712	-1.17057e-10									97.284	1.32032e-11
												61.72	-6.852e-11									97.29	1.35333e-11
												61.728	-7.49573e-11									97.296	1.41071e-11
												61.736	-8.13946e-11									97.302	1.32884e-11
												61.744	-9.76515e-11									97.308	1.2219e-11
												61.752	-1.14237e-10									97.314	1.22152e-11
												61.76	-1.22804e-10									97.32	1.24523e-11
												61.768	-1.30494e-10									97.326	1.249e-11
												61.776	-1.39484e-10									97.332	1.24105e-11
												61.784	-1.48708e-10									97.338	1.22532e-11
												61.792	-1.64288e-10									97.344	1.20049e-11
												61.8	-1.81737e-10									97.35	1.20064e-11
												61.808	-1.84194e-10									97.356	1.27642e-11
												61.816	-1.84276e-10									97.362	1.36316e-11
												61.824	-1.84362e-10									97.368	1.47743e-11
												61.832	-1.84449e-10									97.374	1.59171e-11
												61.84	-1.92658e-10									97.38	1.60153e-11
												61.848	-2.03632e-10									97.386	1.5887e-11
												61.856	-1.58595e-10									97.392	1.49252e-11
												61.864	-8.74058e-11									97.398	1.35548e-11
												61.872	-2.65945e-11									97.404	1.22385e-11
												61.88	3.10591e-11									97.41	1.17617e-11
												61.888	3.73729e-11									97.416	1.13124e-11
												61.896	2.28846e-11									97.422	1.15703e-11
												61.904	-3.64805e-11									97.428	1.18524e-11
												61.912	-1.19284e-10									97.434	1.19481e-11
												61.92	-1.62544e-10									97.44	1.20066e-11
												61.928	-1.77513e-10									97.446	1.19306e-11
												61.936	-1.81441e-10									97.452	1.20509e-11
												61.944	-1.80274e-10									97.458	1.23219e-11
												61.952	-1.59365e-10									97.464	1.26871e-11
												61.96	-1.26421e-10									97.47	1.30708e-11
												61.968	-1.00571e-10									97.476	1.36308e-11
												61.976	-7.74032e-11									97.482	1.36975e-11
												61.984	-6.76759e-11									97.488	1.2161e-11
												61.992	-7.12665e-11									97.494	1.09887e-11
												62	-9.8861e-11									97.5	1.12578e-11
												62.008	-1.58583e-10									97.506	1.15871e-11
												62.016	-2.04868e-10									97.512	1.2598e-11
												62.024	-2.26469e-10									97.518	1.40196e-11
												62.032	-2.37188e-10									97.524	1.51471e-11
												62.04	-2.1962e-10									97.53	1.60737e-11
												62.048	-2.03034e-10									97.536	1.51652e-11
												62.056	-1.87959e-10									97.542	1.41109e-11
												62.064	-1.72614e-10									97.548	1.36506e-11
												62.072	-1.5669e-10									97.554	1.3195e-11
												62.08	-1.34693e-10									97.56	1.28053e-11
												62.088	-9.57759e-11									97.566	1.24294e-11
												62.096	-6.39081e-11									97.572	1.2121e-11
												62.104	-5.85396e-11									97.578	1.29198e-11
												62.112	-6.67614e-11									97.584	1.32631e-11
												62.12	-1.04332e-10									97.59	1.36442e-11
												62.128	-1.3085e-10									97.596	1.43006e-11
												62.136	-1.25974e-10									97.602	1.49866e-11
												62.144	-1.21207e-10									97.608	1.54927e-11
												62.152	-1.16885e-10									97.614	1.58507e-11
												62.16	-1.16051e-10									97.62	1.63923e-11
												62.168	-1.23834e-10									97.626	1.69339e-11
												62.176	-1.32628e-10									97.632	1.66587e-11
												62.184	-1.55945e-10									97.638	1.75011e-11
												62.192	-1.79262e-10									97.644	1.90803e-11
												62.2	-1.69111e-10									97.65	2.06765e-11
												62.208	-1.58628e-10									97.656	2.25274e-11
												62.216	-1.60348e-10									97.662	2.44391e-11
												62.224	-1.63058e-10									97.668	2.46772e-11
												62.232	-1.61706e-10									97.674	2.24714e-11
												62.24	-1.59648e-10									97.68	2.02522e-11
												62.248	-1.59716e-10									97.686	1.80139e-11
												62.256	-1.59905e-10									97.692	1.58076e-11
												62.264	-1.43945e-10									97.698	1.40068e-11
												62.272	-1.21462e-10									97.704	1.36337e-11
												62.28	-1.06449e-10									97.71	1.28504e-11
												62.288	-9.3162e-11									97.716	1.20206e-11
												62.296	-8.73459e-11									97.722	1.10627e-11
												62.304	-8.3832e-11									97.728	9.71874e-12
												62.312	-9.61516e-11									97.734	9.45136e-12
												62.32	-1.15257e-10									97.74	9.08833e-12
												62.328	-1.37837e-10									97.746	8.7253e-12
												62.336	-1.62428e-10									97.752	9.16251e-12
												62.344	-1.83647e-10									97.758	9.93428e-12
												62.352	-2.03614e-10									97.764	1.04222e-11
												62.36	-1.9215e-10									97.77	1.10744e-11
												62.368	-1.65313e-10									97.776	1.1507e-11
												62.376	-1.25828e-10									97.782	1.16954e-11
												62.384	-7.77914e-11									97.788	1.16377e-11
												62.392	-5.9029e-11									97.794	1.17479e-11
												62.4	-6.38749e-11									97.8	1.22101e-11
												62.408	-6.37719e-11									97.806	1.28823e-11
												62.416	-6.10902e-11									97.812	1.35291e-11
												62.424	-5.1829e-11									97.818	1.40823e-11
												62.432	-3.3641e-11									97.824	1.50344e-11
												62.44	-3.08639e-11									97.83	1.66182e-11
												62.448	-4.24249e-11									97.836	1.82019e-11
												62.456	-8.31751e-11									97.842	1.90508e-11
												62.464	-1.60396e-10									97.848	1.98818e-11
												62.472	-2.29622e-10									97.854	1.95091e-11
												62.48	-2.86404e-10									97.86	1.63447e-11
												62.488	-3.07221e-10									97.866	1.31803e-11
												62.496	-2.91239e-10									97.872	1.01421e-11
												62.504	-2.70917e-10									97.878	7.15884e-12
												62.512	-2.39507e-10									97.884	4.89772e-12
												62.52	-2.06687e-10									97.89	6.64465e-12
												62.528	-1.68756e-10									97.896	8.24328e-12
												62.536	-1.45606e-10									97.902	9.74238e-12
												62.544	-1.55078e-10									97.908	1.11557e-11
												62.552	-1.65532e-10									97.914	1.24477e-11
												62.56	-1.79154e-10									97.92	1.30674e-11
												62.568	-1.94749e-10									97.926	1.34995e-11
												62.576	-2.14158e-10									97.932	1.37917e-11
												62.584	-2.31827e-10									97.938	1.33263e-11
												62.592	-2.35184e-10									97.944	1.28608e-11
												62.6	-2.38943e-10									97.95	1.27603e-11
												62.608	-2.54367e-10									97.956	1.27305e-11
												62.616	-2.6532e-10									97.962	1.32834e-11
												62.624	-2.43064e-10									97.968	1.38775e-11
												62.632	-2.21248e-10									97.974	1.74224e-11
												62.64	-2.0577e-10									97.98	2.20994e-11
												62.648	-1.90282e-10									97.986	2.54853e-11
												62.656	-1.50016e-10									97.992	2.81157e-11
												62.664	-1.12877e-10									97.998	2.95638e-11
												62.672	-1.09437e-10									98.004	3.04996e-11
												62.68	-1.05998e-10									98.01	3.04285e-11
												62.688	-1.31829e-10									98.016	3.19443e-11
												62.696	-1.62374e-10									98.022	3.44928e-11
												62.704	-1.98468e-10									98.028	3.82444e-11
												62.712	-2.35978e-10									98.034	4.17412e-11
												62.72	-2.15221e-10									98.04	4.4899e-11
												62.728	-1.72105e-10									98.046	3.83579e-11
												62.736	-1.13715e-10									98.052	2.94964e-11
												62.744	-4.73727e-11									98.058	2.06349e-11
												62.752	-4.17371e-11									98.064	1.1748e-11
												62.76	-4.28055e-11									98.07	2.82718e-12
												62.768	-5.18293e-11									98.076	-1.76389e-13
												62.776	-6.449e-11									98.082	-3.97844e-13
												62.784	-8.31154e-11									98.088	-6.17931e-13
												62.792	-1.05516e-10									98.094	-7.57966e-13
												62.8	-1.17435e-10									98.1	-8.98e-13
												62.808	-1.20354e-10									98.106	-2.43078e-13
												62.816	-1.11512e-10									98.112	1.36482e-12
												62.824	-8.95746e-11									98.118	2.72179e-12
												62.832	-6.93505e-11									98.124	3.94167e-12
												62.84	-5.03879e-11									98.13	5.25281e-12
												62.848	-6.3286e-11									98.136	6.75066e-12
												62.856	-9.25972e-11									98.142	8.91159e-12
												62.864	-1.30889e-10									98.148	1.18043e-11
												62.872	-1.79185e-10									98.154	1.46791e-11
												62.88	-2.01766e-10									98.16	1.73698e-11
												62.888	-1.85514e-10									98.166	1.97773e-11
												62.896	-1.62225e-10									98.172	1.93333e-11
												62.904	-1.31716e-10									98.178	1.85486e-11
												62.912	-1.02991e-10									98.184	1.64816e-11
												62.92	-7.63704e-11									98.19	1.48922e-11
												62.928	-8.28925e-11									98.196	1.56602e-11
												62.936	-1.42798e-10									98.202	1.69245e-11
												62.944	-1.93476e-10									98.208	1.81255e-11
												62.952	-2.24057e-10									98.214	1.93265e-11
												62.96	-2.32458e-10									98.22	2.05276e-11
												62.968	-2.09013e-10									98.226	2.17286e-11
												62.976	-1.80128e-10									98.232	2.3951e-11
												62.984	-1.28494e-10									98.238	2.70244e-11
												62.992	-9.27227e-11									98.244	3.00978e-11
												63	-9.81343e-11									98.25	3.14571e-11
												63.008	-1.0644e-10									98.256	3.19537e-11
												63.016	-1.24816e-10									98.262	3.039e-11
												63.024	-1.40512e-10									98.268	2.72487e-11
												63.032	-1.43835e-10									98.274	2.42479e-11
												63.04	-1.48077e-10									98.28	2.16895e-11
												63.048	-1.59436e-10									98.286	1.917e-11
												63.056	-1.69916e-10									98.292	1.71386e-11
												63.064	-1.59294e-10									98.298	1.43249e-11
												63.072	-1.4701e-10									98.304	1.07554e-11
												63.08	-1.2393e-10									98.31	7.08066e-12
												63.088	-1.01178e-10									98.316	3.44291e-12
												63.096	-8.37363e-11									98.322	-1.95859e-13
												63.104	-6.62946e-11									98.328	-3.57456e-12
												63.112	-6.83842e-11									98.334	-6.87112e-12
												63.12	-7.21028e-11									98.34	-9.91987e-12
												63.128	-9.13549e-11									98.346	-1.2836e-11
												63.136	-1.10545e-10									98.352	-1.61102e-11
												63.144	-1.27269e-10									98.358	-1.58383e-11
												63.152	-1.43992e-10									98.364	-1.54553e-11
												63.16	-1.65364e-10									98.37	-1.58564e-11
												63.168	-1.86416e-10									98.376	-1.62574e-11
												63.176	-1.9234e-10									98.382	-1.58613e-11
												63.184	-1.98263e-10									98.388	-1.07839e-11
												63.192	-1.94857e-10									98.394	-3.64585e-12
												63.2	-1.8914e-10									98.4	3.94881e-12
												63.208	-1.81466e-10									98.406	1.15032e-11
												63.216	-1.73791e-10									98.412	1.89133e-11
												63.224	-1.71611e-10									98.418	2.34326e-11
												63.232	-1.70311e-10									98.424	2.40107e-11
												63.24	-1.73186e-10									98.43	2.45887e-11
												63.248	-1.77186e-10									98.436	2.51728e-11
												63.256	-1.83748e-10									98.442	2.57601e-11
												63.264	-1.91287e-10									98.448	2.56933e-11
												63.272	-1.87271e-10									98.454	2.44749e-11
												63.28	-1.77256e-10									98.46	2.33656e-11
												63.288	-1.76157e-10									98.466	2.25028e-11
												63.296	-1.81403e-10									98.472	2.16622e-11
												63.304	-1.82668e-10									98.478	2.07939e-11
												63.312	-1.80415e-10									98.484	1.93191e-11
												63.32	-1.65475e-10									98.49	1.77182e-11
												63.328	-1.35403e-10									98.496	1.61174e-11
												63.336	-9.65867e-11									98.502	1.44525e-11
												63.344	-5.03251e-11									98.508	1.23574e-11
												63.352	-1.78932e-11									98.514	7.74241e-12
												63.36	-1.5384e-11									98.52	2.97977e-12
												63.368	-2.91759e-11									98.526	-1.78287e-12
												63.376	-6.72117e-11									98.532	-6.40317e-12
												63.384	-9.62875e-11									98.538	-1.10085e-11
												63.392	-1.16282e-10									98.544	-1.04085e-11
												63.4	-1.35253e-10									98.55	-6.99448e-12
												63.408	-1.51362e-10									98.556	-3.57005e-12
												63.416	-1.5807e-10									98.562	-1.40433e-13
												63.424	-1.26671e-10									98.568	3.35325e-12
												63.432	-1.12258e-10									98.574	6.00676e-12
												63.44	-1.40781e-10									98.58	7.84648e-12
												63.448	-1.54646e-10									98.586	9.42235e-12
												63.456	-1.16387e-10									98.592	1.10381e-11
												63.464	-8.2388e-11									98.598	1.30258e-11
												63.472	-7.1949e-11									98.604	1.5149e-11
												63.48	-6.36677e-11									98.61	1.74419e-11
												63.488	-7.97953e-11									98.616	1.98299e-11
												63.496	-9.6764e-11									98.622	2.26456e-11
												63.504	-1.45469e-10									98.628	2.53816e-11
												63.512	-1.84639e-10									98.634	2.73995e-11
												63.52	-1.47968e-10									98.64	2.44931e-11
												63.528	-1.12894e-10									98.646	2.20028e-11
												63.536	-1.13061e-10									98.652	1.94651e-11
												63.544	-1.13229e-10									98.658	1.65064e-11
												63.552	-1.49069e-10									98.664	1.35758e-11
												63.56	-1.83195e-10									98.67	1.10152e-11
												63.568	-1.80777e-10									98.676	8.46844e-12
												63.576	-1.77937e-10									98.682	6.02326e-12
												63.584	-1.19754e-10									98.688	3.57809e-12
												63.592	-6.15713e-11									98.694	1.12475e-12
												63.6	-7.1054e-11									98.7	2.7282e-12
												63.608	-8.33063e-11									98.706	5.41057e-12
												63.616	-8.89791e-11									98.712	7.98766e-12
												63.624	-9.3807e-11									98.718	1.05696e-11
												63.632	-1.00409e-10									98.724	1.31526e-11
												63.64	-1.0705e-10									98.73	1.65157e-11
												63.648	-8.22149e-11									98.736	2.05062e-11
												63.656	-4.65302e-11									98.742	2.33421e-11
												63.664	-7.02661e-11									98.748	2.48226e-11
												63.672	-1.05449e-10									98.754	2.64699e-11
												63.68	-1.28504e-10									98.76	2.68194e-11
												63.688	-1.48039e-10									98.766	2.27506e-11
												63.696	-1.59627e-10									98.772	2.10341e-11
												63.704	-1.67973e-10									98.778	1.94021e-11
												63.712	-1.66811e-10									98.784	1.94232e-11
												63.72	-1.60589e-10									98.79	1.985e-11
												63.728	-1.80049e-10									98.796	1.9262e-11
												63.736	-2.18282e-10									98.802	1.86741e-11
												63.744	-2.45008e-10									98.808	1.72682e-11
												63.752	-2.66147e-10									98.814	1.58609e-11
												63.76	-2.62092e-10									98.82	1.47413e-11
												63.768	-2.41835e-10									98.826	1.99721e-11
												63.776	-2.17087e-10									98.832	2.55215e-11
												63.784	-1.88586e-10									98.838	3.08391e-11
												63.792	-1.59727e-10									98.844	3.61834e-11
												63.8	-1.3051e-10									98.85	4.16847e-11
												63.808	-1.14749e-10									98.856	3.96379e-11
												63.816	-1.1721e-10									98.862	3.45548e-11
												63.824	-1.3552e-10									98.868	2.94718e-11
												63.832	-1.67884e-10									98.874	2.46284e-11
												63.84	-1.89591e-10									98.88	1.98023e-11
												63.848	-1.98659e-10									98.886	1.74829e-11
												63.856	-1.95813e-10									98.892	1.70241e-11
												63.864	-1.73712e-10									98.898	1.64908e-11
												63.872	-1.45318e-10									98.904	1.59291e-11
												63.88	-1.02808e-10									98.91	1.55482e-11
												63.888	-7.58496e-11									98.916	1.55561e-11
												63.896	-7.29878e-11									98.922	1.59455e-11
												63.904	-7.31156e-11									98.928	1.61594e-11
												63.912	-7.93511e-11									98.934	1.63232e-11
												63.92	-9.09974e-11									98.94	1.63769e-11
												63.928	-1.18469e-10									98.946	1.59313e-11
												63.936	-1.45941e-10									98.952	1.17335e-11
												63.944	-1.61655e-10									98.958	7.56495e-12
												63.952	-1.7282e-10									98.964	3.65316e-12
												63.96	-1.67211e-10									98.97	-2.58621e-13
												63.968	-1.58748e-10									98.976	-4.25372e-12
												63.976	-1.72231e-10									98.982	-1.17652e-12
												63.984	-1.85715e-10									98.988	2.74534e-12
												63.992	-2.03127e-10									98.994	6.67449e-12
												64	-2.19287e-10									99	1.08471e-11
												64.008	-2.14751e-10									99.006	1.50197e-11
												64.016	-2.09825e-10									99.012	1.71404e-11
												64.024	-2.02768e-10									99.018	1.87002e-11
												64.032	-1.96834e-10									99.024	2.03417e-11
												64.04	-2.01917e-10									99.03	2.19863e-11
												64.048	-2.06728e-10									99.036	2.34439e-11
												64.056	-2.04441e-10									99.042	2.348e-11
												64.064	-2.02155e-10									99.048	2.19761e-11
												64.072	-2.09872e-10									99.054	2.04722e-11
												64.08	-2.16239e-10									99.06	1.93816e-11
												64.088	-1.94283e-10									99.066	1.83461e-11
												64.096	-1.72327e-10									99.072	1.76417e-11
												64.104	-1.67173e-10									99.078	1.70502e-11
												64.112	-1.6213e-10									99.084	1.64713e-11
												64.12	-1.6175e-10									99.09	1.58982e-11
												64.128	-1.61779e-10									99.096	1.52332e-11
												64.136	-1.77491e-10									99.102	1.46032e-11
												64.144	-1.96071e-10									99.108	1.48899e-11
												64.152	-1.9529e-10									99.114	1.52204e-11
												64.16	-1.89084e-10									99.12	1.50817e-11
												64.168	-1.7934e-10									99.126	1.47506e-11
												64.176	-1.69049e-10									99.132	1.4313e-11
												64.184	-1.66226e-10									99.138	1.55435e-11
												64.192	-1.65252e-10									99.144	1.68958e-11
												64.2	-1.6302e-10									99.15	1.85333e-11
												64.208	-1.60337e-10									99.156	2.01662e-11
												64.216	-1.47368e-10									99.162	2.1786e-11
												64.224	-1.29144e-10									99.168	2.07744e-11
												64.232	-1.22992e-10									99.174	1.92612e-11
												64.24	-1.20928e-10									99.18	1.77659e-11
												64.248	-1.30859e-10									99.186	1.62573e-11
												64.256	-1.45888e-10									99.192	1.47471e-11
												64.264	-1.68028e-10									99.198	1.48143e-11
												64.272	-1.94377e-10									99.204	1.69197e-11
												64.28	-1.9787e-10									99.21	1.90251e-11
												64.288	-1.82922e-10									99.216	1.73538e-11
												64.296	-1.65405e-10									99.222	1.53476e-11
												64.304	-1.46437e-10									99.228	1.41324e-11
												64.312	-1.51512e-10									99.234	1.21042e-11
												64.32	-1.74392e-10									99.24	1.16748e-11
												64.328	-1.96282e-10									99.246	1.27199e-11
												64.336	-2.17219e-10									99.252	1.52364e-11
												64.344	-2.3781e-10									99.258	2.08962e-11
												64.352	-2.57949e-10									99.264	2.64339e-11
												64.36	-2.66992e-10									99.27	2.41253e-11
												64.368	-2.5802e-10									99.276	2.18167e-11
												64.376	-2.54973e-10									99.282	1.52754e-11
												64.384	-2.58519e-10									99.288	8.94466e-12
												64.392	-2.65313e-10									99.294	8.67866e-12
												64.4	-2.76611e-10									99.3	8.91644e-12
												64.408	-2.90784e-10									99.306	1.50395e-11
												64.416	-3.10184e-10									99.312	2.09956e-11
												64.424	-3.29983e-10									99.318	2.347e-11
												64.432	-3.50813e-10									99.324	2.71515e-11
												64.44	-3.61601e-10									99.33	3.13664e-11
												64.448	-3.37785e-10									99.336	3.55813e-11
												64.456	-3.05574e-10									99.342	3.76977e-11
												64.464	-2.54714e-10									99.348	3.93781e-11
												64.472	-1.99629e-10									99.354	3.60151e-11
												64.48	-1.30834e-10									99.36	2.96895e-11
												64.488	-7.07986e-11									99.366	2.35934e-11
												64.496	-5.31663e-11									99.372	1.78654e-11
												64.504	-4.0271e-11									99.378	1.25092e-11
												64.512	-7.14944e-11									99.384	9.88089e-12
												64.52	-9.93241e-11									99.39	1.19881e-11
												64.528	-1.12879e-10									99.396	1.4087e-11
												64.536	-1.27882e-10									99.402	1.60918e-11
												64.544	-1.51885e-10									99.408	1.80965e-11
												64.552	-1.74198e-10									99.414	1.92903e-11
												64.56	-1.75217e-10									99.42	1.70623e-11
												64.568	-1.76195e-10									99.426	1.53961e-11
												64.576	-1.72732e-10									99.432	1.37905e-11
												64.584	-1.6927e-10									99.438	1.1996e-11
												64.592	-1.67272e-10									99.444	1.003e-11
												64.6	-1.65869e-10									99.45	5.12076e-12
												64.608	-1.80833e-10									99.456	1.37745e-13
												64.616	-1.95797e-10									99.462	-4.95093e-12
												64.624	-1.85297e-10									99.468	-1.04183e-11
												64.632	-1.74153e-10									99.474	-1.54751e-11
												64.64	-1.769e-10									99.48	-1.92876e-11
												64.648	-1.81018e-10									99.486	-2.29724e-11
												64.656	-1.96076e-10									99.492	-2.67095e-11
												64.664	-2.13019e-10									99.498	-3.05862e-11
												64.672	-2.23535e-10									99.504	-3.50648e-11
												64.68	-2.32221e-10									99.51	-3.14928e-11
												64.688	-2.30116e-10									99.516	-2.12153e-11
												64.696	-2.26585e-10									99.522	-1.09378e-11
												64.704	-2.34387e-10									99.528	-4.24245e-13
												64.712	-2.44856e-10									99.534	1.04773e-11
												64.72	-2.27436e-10									99.54	1.61554e-11
												64.728	-2.00439e-10									99.546	1.59219e-11
												64.736	-2.1033e-10									99.552	1.56743e-11
												64.744	-2.38347e-10									99.558	1.46353e-11
												64.752	-2.57339e-10									99.564	1.35963e-11
												64.76	-2.70226e-10									99.57	1.53341e-11
												64.768	-2.82308e-10									99.576	2.81483e-11
												64.776	-2.94032e-10									99.582	4.13897e-11
												64.784	-2.71731e-10									99.588	5.46611e-11
												64.792	-2.28273e-10									99.594	6.81435e-11
												64.8	-2.16901e-10									99.6	8.1695e-11
												64.808	-2.31605e-10									99.606	8.19251e-11
												64.816	-2.40951e-10									99.612	8.14976e-11
												64.824	-2.47244e-10									99.618	8.10035e-11
												64.832	-2.4884e-10									99.624	8.04531e-11
												64.84	-2.46946e-10									99.63	7.99655e-11
												64.848	-2.28968e-10									99.636	6.63971e-11
												64.856	-1.95237e-10									99.642	5.07887e-11
												64.864	-1.73949e-10									99.648	3.54873e-11
												64.872	-1.6914e-10									99.654	2.01162e-11
												64.88	-1.80739e-10									99.66	4.33968e-12
												64.888	-2.05579e-10									99.666	3.1983e-13
												64.896	-2.30122e-10									99.672	3.52913e-12
												64.904	-2.54355e-10									99.678	6.74362e-12
												64.912	-2.6011e-10									99.684	9.86884e-12
												64.92	-2.40949e-10									99.69	1.29894e-11
												64.928	-2.30868e-10									99.696	1.39471e-11
												64.936	-2.37647e-10									99.702	1.13134e-11
												64.944	-2.40691e-10									99.708	8.49346e-12
												64.952	-2.33855e-10									99.714	5.60332e-12
												64.96	-2.22082e-10									99.72	2.86048e-12
												64.968	-1.91906e-10									99.726	2.28712e-13
												64.976	-1.71771e-10									99.732	-2.37662e-12
												64.984	-1.75404e-10									99.738	-5.07645e-12
												64.992	-1.8086e-10									99.744	-7.78501e-12
												65	-1.91807e-10									99.75	-1.04202e-11
												65.008	-2.12161e-10									99.756	-1.26412e-11
												65.016	-2.698e-10									99.762	-8.70755e-12
												65.024	-3.18163e-10									99.768	-4.79664e-12
												65.032	-3.13166e-10									99.774	-8.91456e-13
												65.04	-3.07852e-10									99.78	3.00101e-12
												65.048	-2.99031e-10									99.786	6.89812e-12
												65.056	-2.84662e-10									99.792	6.94619e-12
												65.064	-2.4249e-10									99.798	6.01843e-12
												65.072	-2.07271e-10									99.804	5.14744e-12
												65.08	-2.3316e-10									99.81	4.27982e-12
												65.088	-2.57742e-10									99.816	3.25082e-12
												65.096	-2.36571e-10									99.822	3.39781e-12
												65.104	-2.154e-10									99.828	4.48399e-12
												65.112	-1.91114e-10									99.834	5.56147e-12
												65.12	-1.66988e-10									99.84	6.69093e-12
												65.128	-1.47882e-10									99.846	7.86307e-12
												65.136	-1.28777e-10									99.852	1.0498e-11
												65.144	-1.30771e-10									99.858	1.48322e-11
												65.152	-1.33103e-10									99.864	1.92078e-11
												65.16	-1.19716e-10									99.87	2.3673e-11
												65.168	-1.04784e-10									99.876	2.81382e-11
												65.176	-1.05442e-10									99.882	3.4971e-11
												65.184	-1.08951e-10									99.888	4.92784e-11
												65.192	-1.09595e-10									99.894	6.36218e-11
												65.2	-1.09388e-10									99.9	7.80434e-11
												65.208	-1.18246e-10									99.906	9.24219e-11
												65.216	-1.2829e-10									99.912	1.06469e-10
												65.224	-1.49993e-10									99.918	8.85079e-11
												65.232	-1.74431e-10									99.924	7.04077e-11
												65.24	-1.9185e-10									99.93	5.22992e-11
												65.248	-2.06749e-10									99.936	3.41534e-11
												65.256	-2.15515e-10									99.942	1.59808e-11
												65.264	-2.21283e-10									99.948	1.04892e-11
												65.272	-2.28421e-10									99.954	6.48751e-12
												65.28	-2.36e-10									99.96	2.59298e-12
												65.288	-2.32315e-10									99.966	-1.20453e-12
												65.296	-2.23613e-10									99.972	-4.97813e-12
												65.304	-2.16895e-10									99.978	-4.58338e-12
												65.312	-2.11405e-10									99.984	-2.0445e-12
												65.32	-1.92133e-10									99.99	9.81538e-14
												65.328	-1.62005e-10									99.996	2.19849e-12
												65.336	-1.33587e-10									100.002	3.93329e-12
												65.344	-1.0611e-10									100.008	4.47392e-12
												65.352	-8.76441e-11									100.014	4.19687e-12
												65.36	-7.57596e-11									100.02	3.98411e-12
												65.368	-9.26781e-11									100.026	3.8173e-12
												65.376	-1.36937e-10									100.032	4.0854e-12
												65.384	-1.67599e-10									100.038	4.7122e-12
												65.392	-1.81982e-10									100.044	6.36583e-12
												65.4	-1.908e-10									100.05	7.9874e-12
												65.408	-1.91187e-10									100.056	9.27138e-12
												65.416	-2.00567e-10									100.062	1.05163e-11
												65.424	-2.19542e-10									100.068	1.17715e-11
												65.432	-2.40079e-10									100.074	1.24048e-11
												65.44	-2.62688e-10									100.08	1.30318e-11
												65.448	-2.68123e-10									100.086	1.36463e-11
												65.456	-2.44863e-10									100.092	1.42153e-11
												65.464	-2.19093e-10									100.098	1.46767e-11
												65.472	-1.87753e-10									100.104	1.37883e-11
												65.48	-1.66876e-10									100.11	1.29428e-11
												65.488	-1.78111e-10									100.116	1.21002e-11
												65.496	-1.83943e-10									100.122	1.12813e-11
												65.504	-1.65415e-10									100.128	1.04514e-11
												65.512	-1.51153e-10									100.134	1.02973e-11
												65.52	-1.48057e-10									100.14	1.06441e-11
												65.528	-1.48299e-10									100.146	1.10202e-11
												65.536	-1.60987e-10									100.152	1.14001e-11
												65.544	-1.78701e-10									100.158	1.15633e-11
												65.552	-2.21457e-10									100.164	1.11968e-11
												65.56	-2.59745e-10									100.17	1.0531e-11
												65.568	-2.54136e-10									100.176	9.93612e-12
												65.576	-2.40663e-10									100.182	9.44741e-12
												65.584	-1.93234e-10									100.188	9.1605e-12
												65.592	-1.48064e-10									100.194	9.29881e-12
												65.6	-1.20447e-10									100.2	1.05077e-11
												65.608	-9.43468e-11									100.206	1.17165e-11
												65.616	-9.7741e-11									100.212	1.28351e-11
												65.624	-1.01135e-10									100.218	1.38677e-11
												65.632	-1.30268e-10									100.224	1.47776e-11
												65.64	-1.60065e-10									100.23	1.512e-11
												65.648	-1.61511e-10									100.236	1.55899e-11
												65.656	-1.60255e-10									100.242	1.63578e-11
												65.664	-1.72456e-10									100.248	1.67921e-11
												65.672	-1.84656e-10									100.254	1.6775e-11
												65.68	-1.95491e-10									100.26	1.53103e-11
												65.688	-2.06225e-10									100.266	1.34272e-11
												65.696	-2.18536e-10									100.272	1.18294e-11
												65.704	-2.3111e-10									100.278	1.07107e-11
												65.712	-2.08729e-10									100.284	9.77025e-12
												65.72	-1.76637e-10									100.29	1.16404e-11
												65.728	-1.69156e-10									100.296	1.40459e-11
												65.736	-1.65127e-10									100.302	1.55025e-11
												65.744	-1.46863e-10									100.308	1.6843e-11
												65.752	-1.25318e-10									100.314	1.74831e-11
												65.76	-1.05148e-10									100.32	1.69719e-11
												65.768	-8.54655e-11									100.326	1.56504e-11
												65.776	-7.06306e-11									100.332	1.44208e-11
												65.784	-5.81416e-11									100.338	1.41637e-11
												65.792	-8.88207e-11									100.344	1.39067e-11
												65.8	-1.3317e-10									100.35	1.31784e-11
												65.808	-1.63066e-10									100.356	1.22303e-11
												65.816	-1.86602e-10									100.362	1.10303e-11
												65.824	-1.92921e-10									100.368	9.71921e-12
												65.832	-1.89932e-10									100.374	8.32081e-12
												65.84	-1.80862e-10									100.38	6.90901e-12
												65.848	-1.67484e-10									100.386	7.98101e-12
												65.856	-1.86643e-10									100.392	9.16038e-12
												65.864	-2.19911e-10									100.398	1.03227e-11
												65.872	-2.55139e-10									100.404	1.14441e-11
												65.88	-2.92454e-10									100.41	1.26357e-11
												65.888	-3.02398e-10									100.416	1.50979e-11
												65.896	-2.77249e-10									100.422	1.76483e-11
												65.904	-2.43858e-10									100.428	2.01046e-11
												65.912	-1.96744e-10									100.434	2.2561e-11
												65.92	-1.71888e-10									100.44	2.4585e-11
												65.928	-1.98969e-10									100.446	2.34438e-11
												65.936	-2.29192e-10									100.452	2.10781e-11
												65.944	-2.69048e-10									100.458	1.87523e-11
												65.952	-2.99482e-10									100.464	1.66896e-11
												65.96	-2.84461e-10									100.47	1.46656e-11
												65.968	-2.63602e-10									100.476	1.3404e-11
												65.976	-2.25892e-10									100.482	1.33198e-11
												65.984	-1.91974e-10									100.488	1.29592e-11
												65.992	-1.73987e-10									100.494	1.24585e-11
												66	-1.60837e-10									100.5	1.20462e-11
												66.008	-1.83981e-10									100.506	1.17354e-11
												66.016	-2.0586e-10									100.512	1.14248e-11
												66.024	-2.05484e-10									100.518	1.10822e-11
												66.032	-2.05108e-10									100.524	1.07396e-11
												66.04	-2.02804e-10									100.53	1.06123e-11
												66.048	-2.00829e-10									100.536	1.06244e-11
												66.056	-2.03325e-10									100.542	1.07978e-11
												66.064	-2.06155e-10									100.548	1.08947e-11
												66.072	-2.26601e-10									100.554	1.09888e-11
												66.08	-2.47047e-10									100.56	1.10757e-11
												66.088	-2.2916e-10									100.566	1.11142e-11
												66.096	-2.08381e-10									100.572	1.16268e-11
												66.104	-1.74713e-10									100.578	1.22643e-11
												66.112	-1.41044e-10									100.584	1.29844e-11
												66.12	-1.31185e-10									100.59	1.37077e-11
												66.128	-1.21663e-10									100.596	1.45222e-11
												66.136	-1.23696e-10									100.602	1.44898e-11
												66.144	-1.26863e-10									100.608	1.35373e-11
												66.152	-1.72933e-10									100.614	1.24486e-11
												66.16	-2.2635e-10									100.62	1.17143e-11
												66.168	-2.52577e-10									100.626	1.11933e-11
												66.176	-2.71086e-10									100.632	1.05338e-11
												66.184	-2.70097e-10									100.638	9.43332e-12
												66.192	-2.66565e-10									100.644	8.86096e-12
												66.2	-2.37231e-10									100.65	9.01096e-12
												66.208	-2.01789e-10									100.656	9.35129e-12
												66.216	-1.84295e-10									100.662	9.75656e-12
												66.224	-1.72608e-10									100.668	6.89307e-12
												66.232	-1.53969e-10									100.674	7.0275e-12
												66.24	-1.3221e-10									100.68	7.08631e-12
												66.248	-1.23143e-10									100.686	4.2898e-12
												66.256	-1.22e-10									100.692	1.63116e-12
												66.264	-1.43007e-10									100.698	5.7919e-12
												66.272	-1.73049e-10									100.704	9.94307e-12
												66.28	-2.10841e-10									100.71	1.38789e-11
												66.288	-2.52871e-10									100.716	1.78146e-11
												66.296	-2.66903e-10									100.722	2.23018e-11
												66.304	-2.60904e-10									100.728	1.97676e-11
												66.312	-2.35686e-10									100.734	1.7006e-11
												66.32	-1.91859e-10									100.74	1.47964e-11
												66.328	-1.47792e-10									100.746	1.25868e-11
												66.336	-1.03412e-10									100.752	1.03735e-11
												66.344	-8.36517e-11									100.758	1.63749e-12
												66.352	-1.05976e-10									100.764	-1.00722e-11
												66.36	-1.32053e-10									100.77	-2.17909e-11
												66.368	-1.67124e-10									100.776	-3.35223e-11
												66.376	-2.0398e-10									100.782	-4.52615e-11
												66.384	-2.46804e-10									100.788	-4.71284e-11
												66.392	-2.75422e-10									100.794	-3.6375e-11
												66.4	-2.44859e-10									100.8	-2.56943e-11
												66.408	-2.19301e-10									100.806	-1.51192e-11
												66.416	-2.06766e-10									100.812	-4.52865e-12
												66.424	-1.9549e-10									100.818	3.67955e-12
												66.432	-1.88846e-10									100.824	7.41126e-12
												66.44	-1.86632e-10									100.83	1.07084e-11
												66.448	-2.06654e-10									100.836	1.40053e-11
												66.456	-2.23024e-10									100.842	1.7288e-11
												66.464	-2.03512e-10									100.848	2.03942e-11
												66.472	-1.84434e-10									100.854	2.18181e-11
												66.48	-1.80494e-10									100.86	2.32303e-11
												66.488	-1.76553e-10									100.866	2.46426e-11
												66.496	-2.16029e-10									100.872	2.67383e-11
												66.504	-2.56821e-10									100.878	2.89366e-11
												66.512	-2.84099e-10									100.884	2.63814e-11
												66.52	-3.11376e-10									100.89	2.25773e-11
												66.528	-2.72048e-10									100.896	1.88345e-11
												66.536	-2.32359e-10									100.902	1.51547e-11
												66.544	-1.8175e-10									100.908	1.17135e-11
												66.552	-1.30177e-10									100.914	1.15465e-11
												66.56	-1.40638e-10									100.92	1.2719e-11
												66.568	-1.6084e-10									100.926	1.43079e-11
												66.576	-2.04397e-10									100.932	1.57214e-11
												66.584	-2.49176e-10									100.938	1.6477e-11
												66.592	-2.57771e-10									100.944	1.66116e-11
												66.6	-2.62974e-10									100.95	1.56837e-11
												66.608	-2.29063e-10									100.956	1.47555e-11
												66.616	-1.89061e-10									100.962	1.38999e-11
												66.624	-1.7912e-10									100.968	1.30643e-11
												66.632	-1.76146e-10									100.974	1.22956e-11
												66.64	-1.83483e-10									100.98	1.16631e-11
												66.648	-1.94196e-10									100.986	1.1201e-11
												66.656	-1.81987e-10									100.992	1.08808e-11
												66.664	-1.59414e-10									100.998	1.05703e-11
												66.672	-1.53993e-10									101.004	1.05158e-11
												66.68	-1.53563e-10									101.01	1.16553e-11
												66.688	-1.49778e-10									101.016	1.28312e-11
												66.696	-1.44619e-10									101.022	1.40134e-11
												66.704	-1.48714e-10									101.028	1.51885e-11
												66.712	-1.61852e-10									101.034	1.63504e-11
												66.72	-1.76701e-10									101.04	1.58813e-11
												66.728	-1.92741e-10									101.046	1.4935e-11
												66.736	-2.36611e-10									101.052	1.39888e-11
												66.744	-3.06507e-10									101.058	1.32651e-11
												66.752	-3.48266e-10									101.064	1.25488e-11
												66.76	-3.72908e-10									101.07	1.2805e-11
												66.768	-3.70121e-10									101.076	1.35494e-11
												66.776	-3.45531e-10									101.082	1.45025e-11
												66.784	-3.04389e-10									101.088	1.56146e-11
												66.792	-2.45534e-10									101.094	1.66914e-11
												66.8	-1.94774e-10									101.1	1.58029e-11
												66.808	-1.55279e-10									101.106	1.35747e-11
												66.816	-1.33639e-10									101.112	1.12438e-11
												66.824	-1.44669e-10									101.118	8.90422e-12
												66.832	-1.57658e-10									101.124	6.27086e-12
												66.84	-1.73138e-10									101.13	5.23544e-12
												66.848	-1.80303e-10									101.136	7.3676e-12
												66.856	-1.73548e-10									101.142	9.50001e-12
												66.864	-1.79026e-10									101.148	1.17035e-11
												66.872	-2.13017e-10									101.154	1.39236e-11
												66.88	-2.43404e-10									101.16	1.56337e-11
												66.888	-2.62692e-10									101.166	1.49154e-11
												66.896	-2.68994e-10									101.172	1.41139e-11
												66.904	-2.48967e-10									101.178	1.32566e-11
												66.912	-2.19417e-10									101.184	1.26041e-11
												66.92	-1.63581e-10									101.19	1.22688e-11
												66.928	-1.21745e-10									101.196	1.30159e-11
												66.936	-1.38896e-10									101.202	1.35866e-11
												66.944	-1.58224e-10									101.208	1.41573e-11
												66.952	-1.94035e-10									101.214	1.46347e-11
												66.96	-2.27714e-10									101.22	1.49796e-11
												66.968	-2.5349e-10									101.226	1.48245e-11
												66.976	-2.74017e-10									101.232	1.49518e-11
												66.984	-2.64052e-10									101.238	1.50565e-11
												66.992	-2.53166e-10									101.244	1.50545e-11
												67	-2.33087e-10									101.25	1.50526e-11
												67.008	-2.12971e-10									101.256	1.47291e-11
												67.016	-1.91841e-10									101.262	1.42689e-11
												67.024	-1.70711e-10									101.268	1.29983e-11
												67.032	-1.42701e-10									101.274	1.14722e-11
												67.04	-1.17603e-10									101.28	1.03441e-11
												67.048	-1.3746e-10									101.286	9.86101e-12
												67.056	-1.57238e-10									101.292	1.00622e-11
												67.064	-1.70034e-10									101.298	1.01981e-11
												67.072	-1.82829e-10									101.304	1.05185e-11
												67.08	-2.06519e-10									101.31	1.11519e-11
												67.088	-2.30961e-10									101.316	1.16841e-11
												67.096	-2.1293e-10									101.322	1.16413e-11
												67.104	-1.88514e-10									101.328	1.15985e-11
												67.112	-1.88355e-10									101.334	1.16961e-11
												67.12	-1.94436e-10									101.34	1.20294e-11
												67.128	-1.78572e-10									101.346	1.23607e-11
												67.136	-1.60014e-10									101.352	1.2331e-11
												67.144	-1.73918e-10									101.358	1.22974e-11
												67.152	-1.94657e-10									101.364	1.19715e-11
												67.16	-2.09549e-10									101.37	1.16309e-11
												67.168	-2.22599e-10									101.376	1.12005e-11
												67.176	-2.36242e-10									101.382	1.44172e-11
												67.184	-2.50143e-10									101.388	1.92019e-11
												67.192	-2.50632e-10									101.394	2.39872e-11
												67.2	-2.43027e-10									101.4	2.87926e-11
												67.208	-2.23267e-10									101.406	3.35984e-11
												67.216	-1.94243e-10									101.412	3.30627e-11
												67.224	-1.75236e-10									101.418	2.72359e-11
												67.232	-1.65752e-10									101.424	2.09053e-11
												67.24	-1.64779e-10									101.43	1.45747e-11
												67.248	-1.74442e-10									101.436	7.98945e-12
												67.256	-1.92832e-10									101.442	2.05758e-12
												67.264	-2.26059e-10									101.448	-2.28409e-12
												67.272	-2.45891e-10									101.454	-6.3446e-12
												67.28	-2.33887e-10									101.46	-9.43018e-12
												67.288	-2.27078e-10									101.466	-1.18523e-11
												67.296	-2.28149e-10									101.472	-1.25029e-11
												67.304	-2.37062e-10									101.478	-4.73433e-12
												67.312	-2.61732e-10									101.484	1.55381e-12
												67.32	-2.87618e-10									101.49	5.1236e-12
												67.328	-3.16814e-10									101.496	8.78748e-12
												67.336	-3.36926e-10									101.502	1.29238e-11
												67.344	-3.19056e-10									101.508	1.15447e-11
												67.352	-3.01972e-10									101.514	1.1562e-11
												67.36	-2.90143e-10									101.52	1.1642e-11
												67.368	-2.76491e-10									101.526	1.29055e-11
												67.376	-2.5652e-10									101.532	1.42411e-11
												67.384	-2.38609e-10									101.538	1.41105e-11
												67.392	-2.32338e-10									101.544	1.38434e-11
												67.4	-2.2439e-10									101.55	1.54824e-11
												67.408	-1.9584e-10									101.556	1.78369e-11
												67.416	-1.71457e-10									101.562	1.96546e-11
												67.424	-1.6589e-10									101.568	1.82771e-11
												67.432	-1.60323e-10									101.574	1.44212e-11
												67.44	-1.64579e-10									101.58	9.91783e-12
												67.448	-1.69098e-10									101.586	5.26202e-12
												67.456	-1.71945e-10									101.592	3.09023e-13
												67.464	-1.74695e-10									101.598	-4.64398e-12
												67.472	-1.8082e-10									101.604	-9.10544e-12
												67.48	-1.86945e-10									101.61	-1.31469e-11
												67.488	-1.68049e-10									101.616	-1.71567e-11
												67.496	-1.47556e-10									101.622	-2.1106e-11
												67.504	-1.30303e-10									101.628	-2.56724e-11
												67.512	-1.13522e-10									101.634	-3.35992e-11
												67.52	-9.94394e-11									101.64	-4.07023e-11
												67.528	-8.60372e-11									101.646	-4.26238e-11
												67.536	-9.30079e-11									101.652	-4.45453e-11
												67.544	-1.0737e-10									101.658	-4.61822e-11
												67.552	-1.11555e-10									101.664	-3.8161e-11
												67.56	-1.1071e-10									101.67	-3.10968e-11
												67.568	-9.65184e-11									101.676	-2.47465e-11
												67.576	-7.32002e-11									101.682	-2.07741e-11
												67.584	-6.43486e-11									101.688	-1.88242e-11
												67.592	-6.83257e-11									101.694	-1.131e-11
												67.6	-9.61105e-11									101.7	4.96109e-13
												67.608	-1.38278e-10									101.706	1.19685e-11
												67.616	-1.93586e-10									101.712	2.27916e-11
												67.624	-2.59593e-10									101.718	3.34532e-11
												67.632	-3.03396e-10									101.724	4.09179e-11
												67.64	-3.23562e-10									101.73	4.67444e-11
												67.648	-3.2053e-10									101.736	5.36916e-11
												67.656	-3.0138e-10									101.742	6.06388e-11
												67.664	-2.84975e-10									101.748	6.71311e-11
												67.672	-2.71138e-10									101.754	6.04023e-11
												67.68	-2.67207e-10									101.76	3.75158e-11
												67.688	-2.74864e-10									101.766	1.45084e-11
												67.696	-2.68819e-10									101.772	-6.87128e-12
												67.704	-2.41837e-10									101.778	-2.71462e-11
												67.712	-2.05374e-10									101.784	-4.11865e-11
												67.72	-1.49852e-10									101.79	-3.23988e-11
												67.728	-1.07863e-10									101.796	-2.35443e-11
												67.736	-8.33298e-11									101.802	-1.5121e-11
												67.744	-6.69556e-11									101.808	-6.86895e-12
												67.752	-6.37985e-11									101.814	-6.69357e-13
												67.76	-6.02506e-11									101.82	-3.12225e-12
												67.768	-5.46367e-11									101.826	-6.04107e-12
												67.776	-5.26959e-11									101.832	-6.62478e-12
												67.784	-8.62492e-11									101.838	-7.21211e-12
												67.792	-1.18808e-10									101.844	-7.83174e-12
												67.8	-1.47628e-10									101.85	-6.10639e-12
												67.808	-1.7377e-10									101.856	-2.67437e-12
												67.816	-1.93424e-10									101.862	7.46935e-13
												67.824	-2.04016e-10									101.868	3.52045e-12
												67.832	-1.82522e-10									101.874	6.03616e-12
												67.84	-1.60984e-10									101.88	7.40098e-12
												67.848	-1.39189e-10									101.886	5.84709e-12
												67.856	-1.16258e-10									101.892	3.90928e-12
												67.864	-8.03262e-11									101.898	1.25494e-12
												67.872	-4.48787e-11									101.904	-1.39939e-12
												67.88	-3.77885e-11									101.91	-1.72227e-12
												67.888	-3.12945e-11									101.916	5.56831e-12
												67.896	-2.97488e-11									101.922	1.38723e-11
												67.904	-2.90249e-11									101.928	2.43626e-11
												67.912	-4.59046e-11									101.934	3.46933e-11
												67.92	-6.27842e-11									101.94	4.4322e-11
												67.928	-1.04138e-10									101.946	4.46294e-11
												67.936	-1.46007e-10									101.952	4.28866e-11
												67.944	-1.89857e-10									101.958	4.11437e-11
												67.952	-2.33891e-10									101.964	3.90202e-11
												67.96	-2.60551e-10									101.97	3.68567e-11
												67.968	-2.84156e-10									101.976	3.11736e-11
												67.976	-2.63952e-10									101.982	2.46778e-11
												67.984	-2.40735e-10									101.988	1.88455e-11
												67.992	-2.11543e-10									101.994	1.32789e-11
												68	-1.81472e-10									102	7.69751e-12
												68.008	-1.64524e-10									102.006	3.22774e-12
												68.016	-1.50953e-10									102.012	-5.70779e-13
												68.024	-1.52158e-10									102.018	-4.57625e-12
												68.032	-1.585e-10									102.024	-8.81444e-12
												68.04	-1.40312e-10									102.03	-1.33817e-11
												68.048	-1.10466e-10									102.036	-1.66266e-11
												68.056	-6.84265e-11									102.042	-1.73715e-11
[truncated: 26,993 more rows]

## Sheet: Figure 2d
V	I	--	V	--	--
0	2.0195e-10	7.2172e-10	0	-1.32685e-10	-1.554e-10
-1	6.1471e-10	2.07626e-09	1	1.69821e-10	4.21285e-10
-2	9.0705e-10	3.04814e-09	2	8.1384e-10	8.62225e-10
-3	1.16884e-09	3.5886e-09	3	1.25007e-09	1.1287e-09
-4	1.40895e-09	4.4052e-09	4	1.54667e-09	1.40235e-09
-5	1.6318e-09	5.0812e-09	5	1.80305e-09	1.65595e-09
-6	1.7391e-09	5.6878e-09	6	1.9156e-09	1.9153e-09
-7	1.8624e-09	6.247e-09	7	2.1854e-09	2.18485e-09
-8	2.0845e-09	6.7694e-09	8	2.3982e-09	2.47365e-09
-9	2.2715e-09	7.2622e-09	9	2.6012e-09	2.7821e-09
-10	2.448e-09	7.7274e-09	10	2.7979e-09	3.11635e-09
-11	2.6177e-09	8.172e-09	11	2.9909e-09	3.4659e-09
-12	2.7817e-09	8.6012e-09	12	3.1847e-09	3.8536e-09
-13	2.939e-09	9.0118e-09	13	3.382e-09	4.274e-09
-14	3.0923e-09	9.4104e-09	14	3.5826e-09	4.72185e-09
-15	3.2415e-09	9.7988e-09	15	3.791e-09	5.202e-09
-16	3.3877e-09	1.01796e-08	16	4.0114e-09	5.72785e-09
-17	3.5299e-09	1.0551e-08	17	4.2463e-09	6.28075e-09
-18	3.6697e-09	1.0913e-08	18	4.4909e-09	6.866e-09
-19	3.8077e-09	1.12712e-08	19	4.7378e-09	7.48755e-09
-20	3.9429e-09	1.1621e-08	20	5.0088e-09	8.14555e-09
-21	4.0761e-09	1.19646e-08	21	5.3048e-09	8.85115e-09
-22	4.2079e-09	1.2304e-08	22	5.6569e-09	9.58545e-09
-23	4.3387e-09	1.26386e-08	23	5.9388e-09	1.03757e-08
-24	4.4674e-09	1.29672e-08	24	6.4146e-09	1.14495e-08
-25	4.5947e-09	1.32912e-08	25	6.7846e-09	1.23035e-08
-26	4.7222e-09	1.36122e-08	26	7.1658e-09	1.32215e-08
-27	4.8473e-09	1.39246e-08	27	7.6023e-09	1.41785e-08
-28	4.9716e-09	1.42352e-08	28	8.0639e-09	1.51995e-08
-29	5.0958e-09	1.4543e-08	29	8.5791e-09	1.6208e-08
-30	5.2185e-09	1.48444e-08	30	9.147e-09	1.7335e-08
-31	5.3406e-09	1.51438e-08	31	9.7499e-09	1.85085e-08
-32	5.4616e-09	1.54384e-08	32	1.03503e-08	1.9747e-08
-33	5.5828e-09	1.57328e-08	33	1.0951e-08	2.1046e-08
-34	5.7024e-09	1.60216e-08	34	1.17713e-08	2.2354e-08
-35	5.8215e-09	1.63074e-08	35	1.25032e-08	2.37895e-08
-36	5.9404e-09	1.65934e-08	36	1.31378e-08	2.5233e-08
-37	6.0578e-09	1.68746e-08	37	1.40898e-08	2.68235e-08
-38	6.1748e-09	1.71528e-08	38	1.48109e-08	2.84315e-08
-39	6.2913e-09	1.74288e-08	39	1.56659e-08	3.00735e-08
-40	6.4077e-09	1.77038e-08	40	1.66472e-08	3.18045e-08
-41	6.5256e-09	1.79866e-08	41	1.76273e-08	3.36115e-08
-42	6.6431e-09	1.82512e-08	42	1.87605e-08	3.55495e-08
-43	6.7582e-09	1.85188e-08	43	1.96825e-08	3.7437e-08
-44	6.8722e-09	1.87892e-08	44	2.07706e-08	3.9522e-08
-45	6.9858e-09	1.90522e-08	45	2.2418e-08	4.1642e-08
-46	7.0971e-09	1.93316e-08	46	2.3314e-08	4.3845e-08
-47	7.2062e-09	1.96056e-08	47	2.4534e-08	4.618e-08
-48	7.3159e-09	1.98546e-08	48	2.6142e-08	4.85005e-08
-49	7.4249e-09	2.01236e-08	49	2.7348e-08	5.09045e-08
-50	7.5404e-09	2.03972e-08	50	2.885e-08	5.34415e-08
-51	7.6479e-09	2.06748e-08	51	3.0401e-08	5.60995e-08
-52	7.7676e-09	2.09594e-08	52	3.183e-08	5.8772e-08
-53	7.8588e-09	2.12212e-08	53	3.3722e-08	6.1695e-08
-54	7.9656e-09	2.15146e-08	54	3.5187e-08	6.45845e-08
-55	8.0729e-09	2.17486e-08	55	3.6978e-08	6.75305e-08
-56	8.1809e-09	2.2014e-08	56	3.8795e-08	7.0637e-08
-57	8.3096e-09	2.22744e-08	57	3.9948e-08	7.39405e-08
-58	8.401e-09	2.25306e-08	58	4.1897e-08	7.7357e-08
-59	8.5066e-09	2.27998e-08	59	4.3948e-08	8.06365e-08
-60	8.6234e-09	2.30692e-08	60	4.6206e-08	8.42555e-08
-61	8.7272e-09	2.33612e-08	61	4.8707e-08	8.79275e-08
-62	8.8861e-09	2.35716e-08	62	5.0441e-08	9.16065e-08
-63	8.9768e-09	2.38024e-08	63	5.2192e-08	9.5565e-08
-64	9.0437e-09	2.40586e-08	64	5.4262e-08	9.94015e-08
-65	9.135e-09	2.43424e-08	65	5.6219e-08	1.0357e-07
-66	9.2217e-09	2.45592e-08	66	5.8953e-08	1.1604e-07
-67	9.3527e-09	2.4825e-08	67	6.1259e-08	1.2042e-07
-68	9.4877e-09	2.50404e-08	68	6.3549e-08	1.24705e-07
-69	9.5387e-09	2.53042e-08	69	6.6052e-08	1.2931e-07
-70	9.6345e-09	2.55604e-08	70	6.8825e-08	1.33865e-07
-71	9.7406e-09	2.58116e-08	71	7.0662e-08	1.38995e-07
-72	9.8396e-09	2.60508e-08	72	7.369e-08	1.4391e-07
-73	9.9337e-09	2.62994e-08	73	7.6811e-08	1.49215e-07
-74	1.00166e-08	2.65882e-08	74	7.8531e-08	1.5461e-07
-75	1.01251e-08	2.68172e-08	75	8.1092e-08	1.6015e-07
-76	1.0243e-08	2.70514e-08	76	8.3467e-08	1.6609e-07
-77	1.03461e-08	2.732e-08	77	8.6287e-08	1.7202e-07
-78	1.04479e-08	2.75302e-08	78	8.9973e-08	1.78005e-07
-79	1.05484e-08	2.7773e-08	79	9.2874e-08	1.8421e-07
-80	1.06237e-08	2.80122e-08	80	9.5537e-08	1.908e-07
-81	1.0747e-08	2.82788e-08	81	9.9e-08	1.9753e-07
-82	1.09179e-08	2.85356e-08	82	1.02391e-07	2.0407e-07
-83	1.09252e-08	2.87114e-08	83	1.05259e-07	2.1144e-07
-84	1.10334e-08	2.90356e-08	84	1.07986e-07	2.1899e-07
-85	1.11361e-08	2.92652e-08	85	1.12166e-07	2.26905e-07
-86	1.12145e-08	2.95062e-08	86	1.15545e-07	2.3453e-07
-87	1.13256e-08	2.97024e-08	87	1.18514e-07	2.42355e-07
-88	1.1424e-08	2.99466e-08	88	1.2134e-07	2.50605e-07
-89	1.14896e-08	3.02042e-08	89	1.24833e-07	2.58935e-07
-90	1.16769e-08	3.0499e-08	90	1.28263e-07	2.6782e-07
-91	1.17346e-08	3.0764e-08	91	1.32052e-07	2.76745e-07
-92	1.18104e-08	3.09562e-08	92	1.35197e-07	2.85775e-07
-93	1.18934e-08	3.11244e-08	93	1.38998e-07	2.95005e-07
-94	1.21765e-08	3.14204e-08	94	1.43363e-07	3.0411e-07
-95	1.22735e-08	3.18032e-08	95	1.46563e-07	3.1371e-07
-96	1.23122e-08	3.19494e-08	96	1.50486e-07	3.2336e-07
-97	1.25647e-08	3.22826e-08	97	1.54179e-07	3.33315e-07
-98	1.2568e-08	3.24598e-08	98	1.58756e-07	3.43545e-07
-99	1.28256e-08	3.26934e-08	99	1.6244e-07	3.53555e-07
-100	1.27514e-08	3.29776e-08	100	1.65868e-07	3.6425e-07

## Sheet: Figure 2e
1	14.9568	29.2189
2	14.9606	29.2191
3	14.9657	29.2209
4	14.9675	29.2228
5	14.9697	29.2239
6	14.9718	29.2251
7	14.9758	29.2264
8	14.9796	29.2286
9	14.9808	29.2287
10	14.9844	29.2312
11	14.9849	29.2336
12	14.9873	29.2343
13	14.9902	29.2364
14	14.9931	29.237
15	14.9947	29.236
16	14.9948	29.2386
17	14.9966	29.2499
18	14.9973	29.25
19	14.9986	29.2523
20	14.9994	29.2533
21	15.0036	29.2544
22	15.0056	29.2564
23	15.0051	29.2591
24	15.0074	29.2575
25	15.0094	29.2593
26	15.0092	29.262
27	15.0096	29.265
28	15.0091	29.2624
29	15.0103	29.2633
30	15.0099	29.2665
31	15.0116	29.2688
32	15.0135	29.2691
33	15.0135	29.2715
34	15.0148	29.2727
35	15.0134	29.276
36	15.0163	29.2754
37	15.0178	29.278
38	15.0192	29.2781
39	15.0218	29.2815
40	15.0186	29.2809
41	15.0204	29.2814
42	15.0216	29.2877
43	15.0214	29.2892
44	15.0214	29.2894
45	15.022	29.2915
46	15.0248	29.2918
47	15.0247	29.2938
48	15.0239	29.2956
49	15.0251	29.2964
50	15.0294	29.2996
51	16.1973	30.2771
52	15.891	30.4344
53	15.8636	30.4727
54	15.8831	30.4835
55	15.8914	30.4994
56	15.8949	30.4933
57	15.8973	30.5167
58	15.8964	30.5381
59	15.8966	30.5556
60	15.8954	30.5724
61	15.893	30.5968
62	15.8865	30.6044
63	15.8894	30.6109
64	15.8819	30.6307
65	15.876	30.6602
66	15.8623	30.678
67	15.8508	30.7043
68	15.8402	30.7259
69	15.8264	30.7437
70	15.8173	30.7564
71	15.8076	30.7606
72	15.8011	30.7784
73	15.7963	30.7825
74	15.7902	30.7854
75	15.7877	30.7918
76	15.7885	30.7978
77	15.7891	30.7859
78	15.7892	30.7861
79	15.7896	30.7907
80	15.7877	30.7965
81	15.7868	30.8052
82	15.7859	30.8
83	15.7873	30.8139
84	15.794	30.8199
85	15.7931	30.8118
86	15.7878	30.8041
87	15.7829	30.8228
88	15.785	30.8294
89	15.7879	30.8265
90	15.7873	30.8218
91	15.7975	30.8284
92	15.7924	30.8317
93	15.7946	30.8304
94	15.7921	30.8319
95	15.7924	30.837
96	15.794	30.839
97	15.7911	30.8512
98	15.7919	30.766
99	15.496	30.341
100	15.1855	29.6085
101	15.088	29.5243
102	15.0773	29.5155
103	15.0701	29.5056
104	15.0632	29.4989
105	15.0592	29.4914
106	15.0559	29.4868
107	15.0531	29.4823
108	15.0528	29.4767
109	15.0498	29.473
110	15.0507	29.4689
111	15.0506	29.4658
112	15.0517	29.4621
113	15.0504	29.4596
114	15.0506	29.4595
115	15.0508	29.4564
116	15.0493	29.4541
117	15.0496	29.4527
118	15.0483	29.4531
119	15.0486	29.4508
120	15.0482	29.4491
121	15.0494	29.4498
122	15.0503	29.4506
123	15.0491	29.4459
124	15.0488	29.4449
125	15.051	29.4453
126	15.0514	29.4446
127	15.0532	29.4448
128	15.0506	29.4436
129	15.0504	29.4451
130	15.0514	29.4457
131	15.0518	29.4438
132	15.0531	29.442
133	15.0541	29.4463
134	15.0526	29.443
135	15.0531	29.4432
136	15.0538	29.445
137	15.0544	29.4449
138	15.0558	29.4472
139	15.0564	29.447
140	15.0561	29.4462
141	15.0548	29.4457
142	15.0536	29.4458
143	15.0536	29.4467
144	15.0527	29.446
145	15.0539	29.4463
146	15.0564	29.4472
147	15.0559	29.4458
148	15.0558	29.4453
149	15.1182	29.4444
150	15.2334	29.4432
151	16.8782	31.9856
152	16.9025	31.9794
153	16.9249	32.0159
154	16.9318	32.0757
155	16.9457	32.0941
156	16.9546	32.1272
157	16.9503	32.1831
158	16.9502	32.2215
159	16.9505	32.2783
160	16.9491	32.3171
161	16.9444	32.3592
162	16.9455	32.3974
163	16.9457	32.434
164	16.9399	32.473
165	16.9432	32.5086
166	16.9426	32.5588
167	16.9417	32.5701
168	16.9399	32.5849
169	16.9327	32.6121
170	16.932	32.6241
171	16.9263	32.6405
172	16.9203	32.6469
173	16.914	32.6491
174	16.9021	32.6561
175	16.8872	32.66
176	16.8816	32.6752
177	16.858	32.681
178	16.8538	32.6802
179	16.8494	32.6958
180	16.8463	32.6996
181	16.8487	32.7068
182	16.8504	32.7026
183	16.8401	32.7237
184	16.8409	32.7349
185	16.8431	32.7324
186	16.8448	32.7331
187	16.8472	32.7324
188	16.8509	32.7583
189	16.8502	32.7495
190	16.8384	32.7452
191	16.8384	32.7474
192	16.8379	32.7658
193	16.8493	32.7483
194	16.8386	32.7622
195	16.8419	32.7679
196	16.8487	32.7575
197	16.8441	32.7737
198	16.8516	32.7819
199	16.8479	32.7894
200	16.8295	30.0864
201	15.1271	29.8708
202	15.1062	29.8285
203	15.0932	29.8024
204	15.0846	29.7784
205	15.0776	29.7577
206	15.0719	29.7427
207	15.0703	29.7316
208	15.069	29.717
209	15.0673	29.7079
210	15.0649	29.6979
211	15.0631	29.6912
212	15.0605	29.6851
213	15.0603	29.6773
214	15.0624	29.6727
215	15.062	29.6647
216	15.0618	29.6587
217	15.0621	29.6563
218	15.0634	29.6533
219	15.0661	29.6498
220	15.0642	29.6467
221	15.0642	29.6453
222	15.0648	29.6396
223	15.0657	29.6392
224	15.0669	29.6361
225	15.0668	29.6358
226	15.0669	29.6312
227	15.0667	29.6276
228	15.0661	29.6284
229	15.0681	29.6264
230	15.0698	29.6229
231	15.0697	29.6191
232	15.0686	29.6187
233	15.0695	29.617
234	15.0702	29.6144
235	15.0699	29.6156
236	15.0701	29.6157
237	15.0716	29.6113
238	15.0717	29.6117
239	15.0726	29.6099
240	15.0724	29.6074
241	15.0713	29.6094
242	15.0709	29.6074
243	15.0721	29.6078
244	15.0732	29.6078
245	15.0723	29.6108
246	15.0695	29.6036
247	15.0721	29.6043
248	15.0719	29.6022
249	15.0728	29.601
250	15.0749	29.6009
251	18.4196	34.1568
252	18.9537	34.7449
253	18.968	34.8823
254	18.9625	35.0046
255	18.9751	35.12
256	18.9754	35.1909
257	18.98	35.2789
258	18.988	35.3295
259	18.9848	35.3915
260	18.9807	35.4265
261	18.9901	35.4461
262	19.0004	35.4666
263	18.9882	35.5015
264	18.9921	35.5471
265	18.9924	35.569
266	19.0011	35.6266
267	19.0027	35.6281
268	18.9993	35.6438
269	18.9997	35.6544
270	18.9954	35.679
271	19.0103	35.6943
272	19.002	35.7017
273	19.0032	35.7098
274	19.0126	35.7189
275	19.0154	35.733
276	19.0181	35.7552
277	19.0076	35.7582
278	19.0089	35.7835
279	19.008	35.792
280	19.005	35.7716
281	19.0149	35.7917
282	19.0105	35.8034
283	19.0145	35.8079
284	19.0138	35.8329
285	19.0133	35.8434
286	19.0112	35.8413
287	19.0211	35.8573
288	19.0165	35.8511
289	19.017	35.8499
290	19.0179	35.8698
291	19.0246	35.8805
292	19.0207	35.88
293	19.0161	35.9088
294	19.0191	35.8923
295	19.0158	35.8923
296	19.0096	35.9078
297	19.0285	35.9429
298	19.0237	35.9102
299	19.0225	35.9255
300	15.1523	35.9199
301	15.1165	30.4757
302	15.0994	30.3601
303	15.0879	30.2757
304	15.0833	30.2225
305	15.081	30.1817
306	15.0764	30.148
307	15.0741	30.1169
308	15.0741	30.0947
309	15.0718	30.0724
310	15.0718	30.0487
311	15.0741	30.0345
312	15.0741	30.021
313	15.0718	30.008
314	15.0741	29.9955
315	15.0741	29.9849
316	15.0718	29.9732
317	15.0741	29.9635
318	15.0718	29.9508
319	15.0718	29.9441
320	15.0741	29.9352
321	15.0764	29.9297
322	15.0787	29.9206
323	15.0787	29.912
324	15.0787	29.91
325	15.0787	29.9042
326	15.081	29.8991
327	15.081	29.893
328	15.081	29.8868
329	15.081	29.8827
330	15.081	29.878
331	15.081	29.874
332	15.081	29.8689
333	15.0833	29.8655
334	15.0856	29.861
335	15.0833	29.859
336	15.081	29.8567
337	15.0833	29.8499
338	15.0833	29.8459
339	15.0833	29.843
340	15.0833	29.8403
341	15.0833	29.8357
342	15.0856	29.8335
343	15.0833	29.8294
344	15.0833	29.8242
345	15.0856	29.8246
346	15.0856	29.821
347	15.0856	29.8218
348	15.0856	29.82
349	15.0833	29.8146
350	15.0833	29.8145
351	22.8778	33.8076
352	22.903	39.687
353	22.9225	39.9436
354	22.932	40.1125
355	22.9481	40.2764
356	22.9571	40.341
357	22.9637	40.4007
358	22.9611	40.4938
359	22.9679	40.4957
360	22.9745	40.5695
361	22.9845	40.5974
362	22.978	40.6398
363	22.9775	40.6558
364	22.9917	40.6815
365	22.9897	40.7116
366	22.986	40.7226
367	22.9902	40.743
368	22.9918	40.7546
369	22.9892	40.7757
370	22.9903	40.7657
371	22.9966	40.8173
372	22.9921	40.8398
373	22.9969	40.8494
374	23.0027	40.8604
375	23.0021	40.8641
376	22.9967	40.8587
377	23.0023	40.8991
378	23.0022	40.8953
379	22.9977	40.9078
380	23.0013	40.898
381	23.0038	40.949
382	23.0069	40.9493
383	23.0079	40.9583
384	23.0092	40.967
385	23.0057	40.952
386	23.0107	41.0075
387	23.0015	40.9915
388	23.0042	41.0039
389	23.0072	41.0197
390	23.0024	41.0225
391	23.0181	41.0194
392	23.0067	41.038
393	23.0125	41.0509
394	23.0089	41.0479
395	23.0098	41.0557
396	23.0173	41.0795
397	23.0228	41.0673
398	23.0164	41.0641
399	23.0141	41.0898
400	23.0132	41.1102
401	15.1581	31.1663
402	15.1225	30.7889
403	15.1028	30.6193
404	15.0913	30.5144
405	15.0851	30.4347
406	15.0806	30.3769
407	15.0775	30.3337
408	15.0771	30.2932
409	15.0759	30.2627
410	15.0772	30.233
411	15.0784	30.2095
412	15.0805	30.185
413	15.0789	30.166
414	15.0813	30.1465
415	15.0799	30.1312
416	15.0825	30.1158
417	15.082	30.1036
418	15.0855	30.0885
419	15.0846	30.0781
420	15.0849	30.0664
421	15.0884	30.0532
422	15.0867	30.0434
423	15.0876	30.0368
424	15.088	30.0283
425	15.0868	30.019
426	15.0887	30.0133
427	15.0898	30.0032
428	15.0882	29.9957
429	15.0875	29.9903
430	15.0896	29.981
431	15.0893	29.9776
432	15.0904	29.9689
433	15.0919	29.9657
434	15.0902	29.9632
435	15.0898	29.9549
436	15.0897	29.9505
437	15.0909	29.9458
438	15.092	29.9416
439	15.0908	29.937
440	15.0916	29.9343
441	15.0914	29.9281
442	15.0917	29.9235
443	15.0923	29.9246
444	15.092	29.9169
445	15.093	29.9115
446	15.0955	29.9121
447	15.0938	29.9098
448	15.093	29.9051
449	15.0923	29.8998
450	15.0882	29.8986
451	26.733	41.9607
452	26.7721	44.3644
453	26.79	44.715
454	26.803	44.9338
455	26.8143	45.0711
456	26.8256	45.1755
457	26.8416	45.2557
458	26.8361	45.3243
459	26.8463	45.3587
460	26.8439	45.4464
461	26.8534	45.4949
462	26.8548	45.5167
463	26.8575	45.5705
464	26.8594	45.5909
465	26.8527	45.6213
466	26.8647	45.6497
467	26.8666	45.6658
468	26.8703	45.7002
469	26.8695	45.7301
470	26.8667	45.7278
471	26.8687	45.7575
472	26.8786	45.778
473	26.8753	45.8131
474	26.8739	45.8298
475	26.8725	45.8105
476	26.8794	45.8344
477	26.8851	45.8847
478	26.8847	45.8925
479	26.8758	45.8956
480	26.8788	45.9226
481	26.882	45.9435
482	26.8881	45.9271
483	26.8893	45.9683
484	26.8789	45.9756
485	26.8897	45.9757
486	26.8841	46.0023
487	26.8849	46.0052
488	26.8803	46.0336
489	26.8859	46.0251
490	26.8952	46.0342
491	26.8895	46.0319
492	26.9005	46.0292
493	26.899	46.042
494	26.8852	46.0742
495	26.8813	46.0816
496	26.8869	46.0979
497	26.8898	46.0864
498	26.8838	46.1237
499	26.8944	46.109
500	26.8929	46.1279
501	15.174	31.6153
502	15.1326	31.3258
503	15.1079	31.1535
504	15.0975	31.0219
505	15.0927	30.9311
506	15.0887	30.8492
507	15.0879	30.7872
508	15.0879	30.7387
509	15.0875	30.6947
510	15.0886	30.6557
511	15.0892	30.6228
512	15.089	30.5867
513	15.0911	30.559
514	15.09	30.5316
515	15.093	30.5098
516	15.0928	30.487
517	15.0915	30.4662
518	15.0927	30.4459
519	15.0942	30.434
520	15.0966	30.4135
521	15.0928	30.4006
522	15.0953	30.3842
523	15.096	30.3699
524	15.0952	30.3554
525	15.0963	30.3416
526	15.0957	30.3338
527	15.0964	30.3208
528	15.098	30.3107
529	15.0936	30.3001
530	15.0958	30.2904
531	15.0975	30.2812
532	15.0999	30.2724
533	15.0976	30.2671
534	15.0979	30.2562
535	15.0985	30.2504
536	15.0984	30.2404
537	15.0986	30.2343
538	15.0974	30.2282
539	15.0988	30.2194
540	15.0998	30.214
541	15.1009	30.2085
542	15.1001	30.204
543	15.0995	30.1951
544	15.1015	30.192
545	15.1025	30.1853
546	15.1018	30.1815
547	15.1015	30.174
548	15.1012	30.1676
549	15.1019	30.1621
550	15.1013	30.1567
551	30.5179	45.8631
552	30.5716	48.956
553	30.599	49.3597
554	30.6151	49.6188
555	30.623	49.7969
556	30.6248	49.9199
557	30.6429	50.0105
558	30.6566	50.061
559	30.6673	50.1406
560	30.6661	50.1859
561	30.6599	50.2358
562	30.6714	50.2452
563	30.6687	50.297
564	30.6669	50.3489
565	30.6768	50.3685
566	30.6708	50.4269
567	30.6924	50.4236
568	30.6927	50.4533
569	30.6941	50.4726
570	30.6841	50.5196
571	30.6873	50.5222
572	30.6917	50.5545
573	30.6942	50.586
574	30.6909	50.6094
575	30.6992	50.6203
576	30.697	50.6545
577	30.6902	50.6304
578	30.7059	50.6415
579	30.7029	50.6874
580	30.7001	50.7092
581	30.7016	50.7317
582	30.7068	50.73
583	30.7005	50.7704
584	30.7064	50.7721
585	30.701	50.7979
586	30.7004	50.8201
587	30.7079	50.805
588	30.712	50.8492
589	30.7287	50.8349
590	30.7092	50.898
591	30.715	50.8809
592	30.7208	50.8503
593	30.7149	50.9345
594	30.7162	50.9019
595	30.727	50.9139
596	30.7267	50.9103
597	30.7399	50.8965
598	30.7054	50.9305
599	30.7151	50.9508
600	30.7255	50.8668
601	15.2417	32.1424
602	15.1638	31.5939
603	15.1305	31.3394
604	15.1136	31.1829
605	15.1035	31.0511
606	15.0977	30.9677
607	15.0944	30.9015
608	15.0933	30.8452
609	15.0951	30.7884
610	15.0968	30.7455
611	15.0936	30.7085
612	15.0948	30.6789
613	15.094	30.6432
614	15.0968	30.6163
615	15.0976	30.5862
616	15.0974	30.5589
617	15.0969	30.537
618	15.1001	30.5231
619	15.0986	30.5039
620	15.0994	30.491
621	15.0996	30.4702
622	15.1005	30.4494
623	15.1014	30.4351
624	15.0987	30.4226
625	15.1011	30.4057
626	15.1018	30.3941
627	15.1025	30.3804
628	15.1015	30.374
629	15.1017	30.3589
630	15.1026	30.3477
631	15.1031	30.3369
632	15.1028	30.3252
633	15.1021	30.313
634	15.1023	30.3034
635	15.1034	30.2968
636	15.102	30.2823
637	15.1034	30.2812
638	15.1032	30.2747
639	15.1014	30.264
640	15.1036	30.2561
641	15.1043	30.2541
642	15.1037	30.2451
643	15.1053	30.2389
644	15.1028	30.2301
645	15.1065	30.2216
646	15.1048	30.2166
647	15.1056	30.2113
648	15.1056	30.2002
649	15.1024	30.1968
650	15.1054	30.1864
651	34.2561	51.7483
652	34.3064	53.1973
653	34.344	53.6528
654	34.3575	53.9263
655	34.3748	54.0947
656	34.3905	54.2534
657	34.3952	54.3595
658	34.4035	54.4487
659	34.4012	54.531
660	34.4216	54.5787
661	34.4172	54.6577
662	34.4186	54.7076
663	34.4244	54.7638
664	34.4435	54.8195
665	34.4336	54.854
666	34.4372	54.8768
667	34.436	54.9468
668	34.4427	54.9928
669	34.4527	54.9967
670	34.4441	55.0067
671	34.4531	55.058
672	34.4648	55.0508
673	34.4565	55.0937
674	34.449	55.1457
675	34.4475	55.1767
676	34.4556	55.1564
677	34.4554	55.1842
678	34.4539	55.2173
679	34.451	55.2149
680	34.4568	55.2143
681	34.4648	55.2714
682	34.4664	55.2669
683	34.467	55.2774
684	34.464	55.3183
685	34.4686	55.3304
686	34.4618	55.3555
687	34.4818	55.3513
688	34.4631	55.3892
689	34.4693	55.3995
690	34.4788	55.3856
691	34.4729	55.4297
692	34.4713	55.4333
693	34.4677	55.4178
694	34.47	55.4307
695	34.4786	55.4552
696	34.4781	55.4574
697	34.4824	55.4659
698	34.4875	55.514
699	34.472	55.4685
700	34.4593	55.5499
701	15.2252	32.6326
702	15.163	32.1894
703	15.1308	31.9506
704	15.1146	31.7882
705	15.1089	31.6555
706	15.105	31.5543
707	15.1045	31.4685
708	15.1032	31.3874
709	15.1035	31.3197
710	15.1023	31.2594
711	15.1027	31.211
712	15.1048	31.1731
713	15.1038	31.1214
714	15.1063	31.0785
715	15.1052	31.0488
716	15.1051	31.0193
717	15.1075	30.9977
718	15.1081	30.9763
719	15.1086	30.9476
720	15.1094	30.9151
721	15.108	30.8909
722	15.1085	30.8719
723	15.1083	30.8485
724	15.1079	30.8324
725	15.1084	30.8096
726	15.1061	30.7926
727	15.1099	30.7839
728	15.1096	30.7679
729	15.1102	30.7506
730	15.1123	30.738
731	15.1114	30.726
732	15.1114	30.7162
733	15.1112	30.7036
734	15.1114	30.6917
735	15.1106	30.6812
736	15.1103	30.6677
737	15.1091	30.6546
738	15.1105	30.6457
739	15.1095	30.6369
740	15.1116	30.6256
741	15.1093	30.6169
742	15.1135	30.6121
743	15.1144	30.6002
744	15.1128	30.5916
745	15.1123	30.5836
746	15.1132	30.5744
747	15.1122	30.5638
748	15.1126	30.5595
749	15.1135	30.5541
750	15.1121	30.5474
751	37.9046	53.0819
752	37.9699	57.4286
753	38.0063	58.0597
754	38.0284	58.3482
755	38.0406	58.5544
756	38.0453	58.7041
757	38.071	58.8284
758	38.084	58.9266
759	38.0679	58.9925
760	38.0933	59.0604
761	38.0845	59.1277
762	38.0942	59.1732
763	38.0878	59.1991
764	38.1052	59.2597
765	38.1061	59.3076
766	38.1032	59.3321
767	38.1128	59.388
768	38.1223	59.3852
769	38.1084	59.4323
770	38.1234	59.4455
771	38.1275	59.4646
772	38.1254	59.4737
773	38.1341	59.5282
774	38.1243	59.5613
775	38.135	59.5309
776	38.1238	59.5937
777	38.1361	59.608
778	38.1397	59.624
779	38.1332	59.6717
780	38.1309	59.6681
781	38.1424	59.6744
782	38.1375	59.7032
783	38.1422	59.7205
784	38.1453	59.7201
785	38.1412	59.7338
786	38.1394	59.6992
787	38.1344	59.7506
788	38.1458	59.8223
789	38.1484	59.8139
790	38.1438	59.7827
791	38.1531	59.8669
792	38.1543	59.8447
793	38.1557	59.8625
794	38.1486	59.8866
795	38.143	59.8941
796	38.1671	59.8809
797	38.1471	59.8808
798	38.1422	59.9035
799	38.1469	59.8688
800	38.1408	59.9355
801	15.2629	32.7561
802	15.1764	32.0844
803	15.1386	31.7428
804	15.125	31.5123
805	15.1177	31.3773
806	15.1149	31.2766
807	15.1114	31.1986
808	15.1121	31.1272
809	15.1129	31.0545
810	15.1129	31.0022
811	15.115	30.9607
812	15.1145	30.914
813	15.1153	30.8767
814	15.1176	30.8426
815	15.1137	30.8
816	15.1138	30.7766
817	15.1144	30.7498
818	15.1168	30.722
819	15.1158	30.6944
820	15.1144	30.6765
821	15.1161	30.6586
822	15.1155	30.6345
823	15.1165	30.6103
824	15.1173	30.5931
825	15.1199	30.5813
826	15.119	30.5631
827	15.1191	30.5531
828	15.121	30.5359
829	15.1177	30.5282
830	15.1172	30.5185
831	15.1195	30.5072
832	15.1176	30.492
833	15.1178	30.4767
834	15.1172	30.4629
835	15.1195	30.4486
836	15.1184	30.4359
837	15.1182	30.4259
838	15.1178	30.4144
839	15.1172	30.4078
840	15.1184	30.4004
841	15.1166	30.3915
842	15.1176	30.3848
843	15.1192	30.3765
844	15.1163	30.371
845	15.1175	30.365
846	15.1183	30.3506
847	15.1161	30.3503
848	15.1161	30.3442
849	15.1165	30.3359
850	15.1196	30.3239
851	--	--
852	--	--
853	--	--
854	--	--
855	--	--
856	--	--
857	--	--
858	--	--
859	--	--
860	--	--
861	--	--
862	--	--
863	--	--
864	--	--
865	--	--
866	--	--
867	--	--
868	--	--
869	--	--
870	--	--
871	--	--
872	--	--
873	--	--
874	--	--
875	--	--
876	--	--
877	--	--
878	--	--
879	--	--
880	--	--
881	--	--
882	--	--
883	--	--
884	--	--
885	--	--
886	--	--
887	--	--
888	--	--
889	--	--
890	--	--
891	--	--
892	--	--
893	--	--
894	--	--
895	--	--
896	--	--
897	--	--
898	--	--
899	--	--
900	--	--
901	--	--
902	--	--
903	--	--
904	--	--
905	--	--
906	--	--
907	--	--
908	--	--
909	--	--
910	--	--
911	--	--
912	--	--
913	--	--
914	--	--
915	--	--
916	--	--
917	--	--
918	--	--
919	--	--
920	--	--
921	--	--
922	--	--
923	--	--
924	--	--
925	--	--
926	--	--
927	--	--
928	--	--
929	--	--
930	--	--
931	--	--
932	--	--
933	--	--
934	--	--
935	--	--
936	--	--
937	--	--
938	--	--
939	--	--
940	--	--
941	--	--
942	--	--
943	--	--
944	--	--
945	--	--
946	--	--
947	--	--
948	--	--
949	--	--
950	--	--
951	--	--
952	--	--
953	--	--
954	--	--
955	--	--
956	--	--
957	--	--
958	--	--
959	--	--
960	--	--
961	--	--
962	--	--
963	--	--
964	--	--
965	--	--
966	--	--
967	--	--
968	--	--
969	--	--
970	--	--
971	--	--
972	--	--
973	--	--
974	--	--
975	--	--
976	--	--
977	--	--
978	--	--
979	--	--
980	--	--
981	--	--
982	--	--
983	--	--
984	--	--
985	--	--
986	--	--
987	--	--
988	--	--
989	--	--
990	--	--
991	--	--
992	--	--
993	--	--
994	--	--
995	--	--
996	--	--
997	--	--
998	--	--
999	--	--
1000	--	--
1001	--	--
1002	--	--
1003	--	--
1004	--	--
1005	--	--
1006	--	--
1007	--	--
1008	--	--
1009	--	--
1010	--	--
1011	--	--
1012	--	--
1013	--	--
1014	--	--
1015	--	--
1016	--	--
1017	--	--
1018	--	--
1019	--	--
1020	--	--
1021	--	--
1022	--	--
1023	--	--
1024	--	--
1025	--	--
1026	--	--
1027	--	--
1028	--	--
1029	--	--
1030	--	--
1031	--	--
1032	--	--
1033	--	--
1034	--	--
1035	--	--
1036	--	--
1037	--	--
1038	--	--
1039	--	--
1040	--	--
1041	--	--
1042	--	--
1043	--	--
1044	--	--
1045	--	--
1046	--	--
1047	--	--
1048	--	--
1049	--	--
1050	--	--
1051	--	--
1052	--	--
1053	--	--
1054	--	--
1055	--	--
1056	--	--
1057	--	--
1058	--	--
1059	--	--
1060	--	--
1061	--	--
1062	--	--
1063	--	--
1064	--	--
1065	--	--
1066	--	--
1067	--	--
1068	--	--
1069	--	--
1070	--	--
1071	--	--
1072	--	--
1073	--	--
1074	--	--
1075	--	--
1076	--	--
1077	--	--
1078	--	--
1079	--	--
1080	--	--
1081	--	--
1082	--	--
1083	--	--
1084	--	--
1085	--	--
1086	--	--
1087	--	--
1088	--	--
1089	--	--
1090	--	--
1091	--	--
1092	--	--
1093	--	--
1094	--	--
1095	--	--
1096	--	--
1097	--	--
1098	--	--
1099	--	--
1100	--	--
--	--	--
--	--	--
--	--	--
--	--	--
--	--	--
--	--	--
--	--	--
--	--	--
--	--	--
--	--	--
--	--	--
--	--	--
--	--	--
--	--	--
--	--	--
--	--	--
--	--	--
--	--	--
--	--	--
--	--	--
--	--	--
--	--	--
--	--	--
--	--	--
--	--	--
--	--	--
--	--	--
--	--	--
--	--	--
--	--	--
--	--	--
--	--	--
--	--	--
--	--	--
--	--	--
--	--	--
--	--	--
--	--	--
--	--	--
--	--	--
--	--	--
--	--	--
--	--	--
--	--	--
--	--	--
--	--	--
--	--	--
--	--	--
--	--	--
--	--	--
--	--	--
--	--	--
--	--	--
--	--	--
--	--	--
--	--	--
--	--	--
--	--	--
--	--	--
--	--	--
--	--	--
--	--	--
--	--	--
--	--	--
--	--	--
--	--	--
--	--	--
--	--	--
--	--	--
--	--	--
--	--	--
--	--	--
--	--	--
--	--	--
--	--	--
--	--	--
--	--	--
--	--	--
--	--	--
--	--	--
--	--	--
--	--	--
--	--	--
--	--	--
--	--	--
--	--	--
--	--	--
--	--	--
--	--	--
--	--	--
--	--	--
--	--	--
--	--	--
--	--	--
--	--	--
--	--	--
--	--	--
--	--	--
--	--	--
--	--	--
--	--	--
--	--	--
--	--	--
--	--	--
--	--	--
--	--	--
--	--	--
--	--	--
--	--	--
--	--	--
--	--	--
--	--	--
--	--	--
--	--	--
--	--	--
--	--	--
--	--	--
--	--	--
--	--	--
--	--	--
--	--	--
--	--	--
--	--	--
--	--	--
--	--	--
--	--	--
--	--	--
--	--	--
--	--	--
--	--	--
--	--	--
--	--	--
--	--	--
--	--	--
--	--	--
--	--	--
--	--	--
--	--	--
--	--	--
--	--	--
--	--	--
--	--	--
--	--	--
--	--	--
--	--	--
--	--	--
--	--	--
--	--	--
--	--	--
--	--	--
--	--	--
--	--	--
--	--	--
--	--	--
--	--	--
--	--	--
--	--	--
--	--	--
--	--	--
--	--	--
--	--	--
--	--	--
--	--	--
--	--	--
--	--	--
--	--	--
--	--	--
--	--	--
--	--	--
--	--	--
--	--	--
--	--	--
--	--	--
--	--	--
--	--	--
--	--	--
--	--	--
--	--	--
--	--	--
--	--	--
--	--	--
--	--	--
--	--	--
--	--	--
--	--	--
--	--	--
--	--	--
--	--	--
--	--	--
--	--	--
--	--	--
--	--	--
--	--	--
--	--	--
--	--	--
--	--	--
--	--	--
--	--	--
--	--	--
--	--	--
--	--	--
--	--	--
--	--	--
--	--	--
--	--	--
--	--	--
--	--	--
--	--	--
--	--	--
--	--	--
--	--	--
--	--	--
--	--	--
--	--	--
--	--	--
--	--	--
--	--	--
--	--	--
--	--	--
--	--	--
--	--	--
--	--	--
--	--	--
--	--	--
--	--	--
--	--	--
--	--	--
--	--	--
--	--	--
--	--	--
--	--	--
--	--	--
--	--	--
--	--	--
--	--	--
--	--	--
--	--	--
--	--	--
--	--	--
--	--	--
--	--	--
--	--	--
--	--	--
--	--	--
--	--	--
--	--	--
--	--	--
--	--	--
--	--	--
--	--	--
--	--	--
--	--	--
--	--	--
--	--	--
--	--	--
--	--	--
--	--	--
--	--	--
--	--	--
--	--	--
--	--	--
--	--	--
--	--	--
--	--	--
--	--	--
--	--	--
--	--	--
--	--	--
--	--	--
--	--	--
--	--	--
--	--	--
--	--	--
--	--	--
--	--	--
--	--	--
--	--	--
--	--	--
--	--	--
--	--	--
--	--	--
--	--	--
--	--	--
--	--	--
--	--	--
--	--	--
--	--	--
--	--	--
--	--	--
--	--	--
--	--	--
--	--	--
--	--	--
--	--	--
--	--	--
--	--	--
--	--	--
--	--	--
--	--	--
--	--	--
--	--	--
--	--	--
--	--	--
--	--	--
--	--	--
--	--	--
--	--	--
--	--	--
--	--	--
--	--	--
--	--	--
--	--	--
--	--	--
--	--	--
--	--	--
--	--	--
--	--	--
--	--	--
--	--	--
--	--	--
--	--	--
--	--	--
--	--	--
--	--	--
--	--	--
--	--	--
--	--	--
--	--	--
--	--	--
--	--	--
--	--	--
--	--	--
--	--	--
--	--	--
--	--	--
--	--	--
--	--	--
--	--	--
--	--	--
--	--	--
--	--	--
--	--	--
--	--	--
--	--	--
--	--	--
--	--	--
--	--	--
--	--	--
--	--	--
--	--	--
--	--	--
--	--	--
--	--	--
--	--	--
--	--	--
--	--	--
--	--	--
--	--	--
--	--	--
--	--	--
--	--	--
--	--	--
--	--	--
--	--	--
--	--	--
--	--	--
--	--	--
--	--	--
--	--	--
--	--	--
--	--	--
--	--	--
--	--	--
--	--	--
--	--	--
--	--	--
--	--	--
--	--	--
--	--	--
--	--	--
--	--	--
--	--	--
--	--	--
--	--	--
--	--	--
--	--	--
--	--	--
--	--	--
--	--	--
--	--	--
--	--	--
--	--	--
--	--	--
--	--	--
--	--	--
--	--	--
--	--	--
--	--	--
--	--	--
--	--	--
--	--	--
--	--	--
--	--	--
--	--	--
--	--	--
--	--	--
--	--	--
--	--	--
--	--	--
--	--	--
--	--	--
--	--	--
--	--	--
--	--	--
--	--	--
--	--	--
--	--	--
--	--	--
--	--	--
--	--	--
--	--	--
--	--	--
--	--	--
--	--	--
--	--	--
--	--	--
--	--	--
--	--	--
--	--	--
--	--	--
--	--	--
--	--	--
--	--	--
--	--	--
--	--	--
--	--	--
--	--	--
--	--	--
--	--	--
--	--	--
--	--	--
--	--	--
--	--	--
--	--	--
--	--	--
--	--	--
--	--	--
--	--	--
--	--	--
--	--	--
--	--	--
--	--	--
--	--	--
--	--	--
--	--	--
--	--	--
--	--	--
--	--	--
--	--	--
--	--	--
--	--	--
--	--	--
--	--	--
--	--	--
--	--	--
--	--	--
--	--	--
--	--	--
--	--	--
--	--	--
--	--	--
--	--	--
--	--	--
--	--	--
--	--	--
--	--	--
--	--	--
--	--	--
--	--	--
--	--	--
--	--	--
--	--	--
--	--	--
--	--	--
--	--	--
--	--	--
--	--	--
--	--	--
--	--	--
--	--	--
--	--	--
--	--	--
--	--	--
--	--	--
--	--	--
--	--	--
--	--	--
--	--	--
--	--	--
--	--	--
--	--	--
--	--	--
--	--	--
--	--	--
--	--	--
--	--	--
--	--	--
--	--	--
--	--	--
--	--	--
--	--	--
--	--	--
--	--	--
--	--	--
--	--	--
--	--	--
--	--	--
--	--	--
--	--	--
--	--	--
--	--	--
--	--	--
--	--	--
--	--	--
--	--	--
--	--	--
--	--	--
--	--	--
--	--	--
--	--	--
--	--	--
--	--	--
--	--	--
--	--	--
--	--	--
--	--	--
--	--	--
--	--	--
--	--	--
--	--	--
--	--	--
--	--	--
--	--	--
--	--	--
--	--	--
--	--	--
--	--	--
--	--	--
--	--	--
--	--	--
--	--	--
--	--	--
--	--	--
--	--	--
--	--	--
--	--	--
--	--	--
--	--	--
--	--	--
--	--	--
--	--	--
--	--	--
--	--	--
--	--	--
--	--	--
--	--	--
--	--	--
--	--	--
--	--	--
--	--	--
--	--	--
--	--	--
--	--	--
--	--	--
--	--	--
--	--	--
--	--	--
--	--	--
--	--	--
--	--	--
--	--	--
--	--	--
--	--	--
--	--	--
--	--	--
--	--	--
--	--	--
--	--	--
--	--	--
--	--	--
--	--	--
--	--	--
--	--	--
--	--	--
--	--	--
--	--	--
--	--	--
--	--	--
--	--	--
--	--	--
--	--	--
--	--	--
--	--	--
--	--	--
--	--	--
--	--	--
--	--	--
--	--	--
--	--	--
--	--	--
--	--	--
--	--	--
--	--	--
--	--	--
--	--	--
--	--	--
--	--	--
--	--	--
--	--	--
--	--	--
--	--	--
--	--	--
--	--	--
--	--	--
--	--	--
--	--	--
--	--	--
--	--	--
--	--	--
--	--	--
--	--	--
--	--	--
--	--	--
--	--	--
--	--	--
--	--	--
--	--	--
--	--	--
--	--	--
--	--	--
--	--	--
--	--	--
--	--	--
--	--	--
--	--	--
--	--	--
--	--	--
--	--	--
--	--	--
--	--	--
--	--	--
--	--	--
--	--	--
--	--	--
--	--	--
--	--	--
--	--	--
--	--	--
--	--	--
--	--	--
--	--	--
--	--	--
--	--	--
--	--	--
--	--	--
--	--	--
--	--	--
--	--	--
--	--	--
--	--	--
--	--	--
--	--	--
--	--	--
--	--	--
--	--	--
--	--	--
--	--	--
--	--	--
--	--	--
--	--	--
--	--	--
--	--	--
--	--	--
--	--	--
--	--	--
--	--	--
--	--	--
--	--	--
--	--	--
--	--	--
--	--	--
--	--	--
--	--	--
--	--	--
--	--	--
--	--	--
--	--	--
--	--	--
--	--	--
--	--	--
--	--	--
--	--	--
--	--	--
--	--	--
--	--	--
--	--	--
--	--	--
--	--	--
--	--	--
--	--	--
--	--	--
--	--	--
--	--	--
--	--	--
--	--	--
--	--	--
--	--	--
--	--	--
--	--	--
--	--	--
--	--	--
--	--	--
--	--	--
--	--	--
--	--	--
--	--	--
--	--	--
--	--	--
--	--	--
--	--	--
--	--	--
--	--	--
--	--	--
--	--	--
--	--	--
--	--	--
--	--	--

## Sheet: Figure 2f
1	3.33444	3.35593	3.37715	3.39809	3.41876	3.43914	3.45926	3.47909	3.49865	3.51793	3.53694	3.55567	3.57413	3.59231	3.61022	3.62786	3.64522	3.66232	3.67915	3.69572	3.71202	3.72806	3.74383	3.75935	3.77462	3.78963	3.80439	3.81889	3.83316	3.84717	3.86095	3.87448	3.88778	3.90085	3.91368	3.92628	3.93866	3.95081	3.96275	3.97446	3.98596	3.99725	4.00833	4.0192	4.02987	4.04034	4.0506	4.06068	4.07056
50	5.95632	6.09194	6.23057	6.37228	6.51713	6.66519	6.81652	6.9712	7.12928	7.29085	7.45598	7.62473	7.79718	7.97341	8.15349	8.33751	8.52554	8.71766	8.91395	9.11451	9.31941	9.52873	9.74257	9.96102	10.1842	10.4121	10.6449	10.8827	11.1255	11.3735	11.6268	11.8854	12.1495	12.4192	12.6945	12.9756	13.2625	13.5555	13.8545	14.1597	14.4712	14.7891	15.1136	15.4446	15.7824	16.1271	16.4788	16.8375	17.2034
100	4.67167	4.77911	4.88899	5.00137	5.11629	5.23382	5.35401	5.47692	5.6026	5.73113	5.86256	5.99696	6.13438	6.2749	6.41859	6.56551	6.71573	6.86933	7.02637	7.18693	7.35109	7.51893	7.69051	7.86593	8.04527	8.2286	8.41602	8.60761	8.80345	9.00365	9.20828	9.41745	9.63124	9.84976	10.0731	10.3014	10.5347	10.7731	11.0167	11.2657	11.5202	11.7802	12.0459	12.3174	12.5947	12.8782	13.1677	13.4636	13.7658
150	3.8815	3.97106	4.06266	4.15636	4.2522	4.35022	4.45048	4.55303	4.65791	4.76519	4.8749	4.98711	5.10188	5.21925	5.33928	5.46205	5.5876	5.71599	5.8473	5.98158	6.11889	6.25932	6.40292	6.54976	6.69992	6.85346	7.01047	7.17101	7.33517	7.50302	7.67464	7.85011	8.02952	8.21296	8.4005	8.59223	8.78826	8.98866	9.19354	9.40298	9.61709	9.83596	10.0597	10.2884	10.5222	10.7611	11.0054	11.255	11.5102
200	3.33255	3.40957	3.48835	3.56894	3.65137	3.73569	3.82194	3.91016	4.00041	4.09271	4.18713	4.2837	4.38248	4.48351	4.58685	4.69254	4.80064	4.91121	5.02429	5.13995	5.25824	5.37922	5.50294	5.62948	5.75889	5.89123	6.02658	6.16499	6.30654	6.45129	6.59931	6.75068	6.90546	7.06374	7.2256	7.39109	7.56032	7.73335	7.91028	8.09118	8.27614	8.46525	8.6586	8.85629	9.05839	9.26502	9.47626	9.69221	9.91298
250	2.92274	2.99035	3.05951	3.13026	3.20263	3.27666	3.3524	3.42986	3.50911	3.59017	3.67308	3.7579	3.84466	3.9334	4.02417	4.11702	4.21199	4.30913	4.40849	4.51011	4.61406	4.72037	4.82911	4.94032	5.05407	5.1704	5.28938	5.41107	5.53552	5.6628	5.79297	5.92609	6.06223	6.20145	6.34383	6.48943	6.63832	6.79058	6.94627	7.10548	7.26829	7.43476	7.60498	7.77903	7.957	8.13897	8.32503	8.51526	8.70975
300	2.60261	2.66285	2.72448	2.78752	2.85201	2.91798	2.98547	3.05451	3.12513	3.19737	3.27127	3.34687	3.42419	3.50329	3.58421	3.66697	3.75163	3.83823	3.92681	4.01742	4.11009	4.20488	4.30184	4.40101	4.50245	4.60619	4.7123	4.82083	4.93184	5.04537	5.16148	5.28023	5.40168	5.52589	5.65292	5.78283	5.91569	6.05156	6.19051	6.33261	6.47792	6.62651	6.77846	6.93385	7.09274	7.25521	7.42135	7.59122	7.76492
350	2.34463	2.39892	2.45446	2.51128	2.56941	2.62887	2.6897	2.75193	2.81559	2.88071	2.94732	3.01547	3.08518	3.15648	3.22943	3.30404	3.38037	3.45845	3.53831	3.62	3.70356	3.78904	3.87647	3.96589	4.05736	4.15092	4.24662	4.3445	4.44461	4.547	4.65173	4.75885	4.8684	4.98044	5.09504	5.21224	5.3321	5.45468	5.58005	5.70826	5.83938	5.97347	6.11059	6.25082	6.39422	6.54086	6.69081	6.84415	7.00095
400	2.13191	2.18129	2.23181	2.28349	2.33636	2.39045	2.44578	2.50238	2.56029	2.61952	2.68012	2.74211	2.80553	2.8704	2.93676	3.00464	3.07408	3.14512	3.21778	3.2921	3.36813	3.4459	3.52545	3.60682	3.69005	3.77519	3.86227	3.95134	4.04244	4.13562	4.23093	4.32842	4.42812	4.5301	4.6344	4.74107	4.85017	4.96176	5.07587	5.19259	5.31195	5.43402	5.55885	5.68652	5.81708	5.9506	6.08714	6.22676	6.36954
450	1.95336	1.99861	2.04491	2.09227	2.14073	2.1903	2.24101	2.29289	2.34596	2.40026	2.4558	2.51262	2.57074	2.6302	2.69103	2.75325	2.8169	2.88201	2.94862	3.01675	3.08645	3.15774	3.23066	3.30526	3.38156	3.45961	3.53944	3.6211	3.70462	3.79006	3.87744	3.96682	4.05824	4.15174	4.24738	4.34519	4.44523	4.54755	4.6522	4.75923	4.86869	4.98063	5.09512	5.21221	5.33195	5.45441	5.57964	5.70771	5.83868
500	1.80133	1.84307	1.88577	1.92946	1.97415	2.01987	2.06665	2.1145	2.16345	2.21353	2.26477	2.31718	2.37079	2.42564	2.48175	2.53915	2.59786	2.65792	2.71937	2.78222	2.84651	2.91228	2.97956	3.04837	3.11876	3.19077	3.26442	3.33976	3.41682	3.49564	3.57627	3.65873	3.74308	3.82935	3.9176	4.00785	4.10016	4.19458	4.29114	4.3899	4.49091	4.59422	4.69987	4.80792	4.91843	5.03145	5.14702	5.26522	5.3861
550	1.67034	1.70905	1.74865	1.78916	1.83061	1.87302	1.9164	1.96078	2.00618	2.05263	2.10014	2.14875	2.19848	2.24935	2.30139	2.35463	2.40909	2.4648	2.52179	2.58009	2.63972	2.70072	2.76313	2.82696	2.89225	2.95905	3.02737	3.09725	3.16873	3.24185	3.31664	3.39314	3.47139	3.55142	3.63329	3.71701	3.80265	3.89024	3.97983	4.07146	4.16517	4.26102	4.35904	4.4593	4.56183	4.66669	4.77393	4.8836	4.99576
600	1.55633	1.5924	1.6293	1.66706	1.70568	1.7452	1.78562	1.82698	1.86929	1.91257	1.95685	2.00215	2.04849	2.0959	2.1444	2.19401	2.24476	2.29668	2.34979	2.40412	2.4597	2.51655	2.57471	2.6342	2.69506	2.75731	2.82098	2.88611	2.95274	3.02089	3.0906	3.1619	3.23483	3.30943	3.38573	3.46377	3.54359	3.62524	3.70874	3.79415	3.88151	3.97085	4.06222	4.15568	4.25126	4.34901	4.44898	4.55122	4.65578
650	1.45624	1.48999	1.52452	1.55985	1.596	1.63298	1.67081	1.70951	1.7491	1.78961	1.83105	1.87344	1.9168	1.96117	2.00656	2.05298	2.10048	2.14907	2.19877	2.24962	2.30163	2.35484	2.40927	2.46494	2.52189	2.58015	2.63975	2.70071	2.76306	2.82684	2.89208	2.95882	3.02708	3.0969	3.16831	3.24136	3.31607	3.39249	3.47065	3.55059	3.63235	3.71598	3.80151	3.88899	3.97845	4.06995	4.16353	4.25924	4.35711
700	1.3677	1.3994	1.43184	1.46502	1.49897	1.5337	1.56924	1.60559	1.64278	1.68083	1.71975	1.75957	1.8003	1.84197	1.88461	1.92822	1.97283	2.01847	2.06516	2.11292	2.16178	2.21176	2.26289	2.31519	2.36869	2.42341	2.47939	2.53666	2.59523	2.65515	2.71643	2.77912	2.84325	2.90884	2.97593	3.04455	3.11474	3.18653	3.25995	3.33506	3.41187	3.49044	3.57079	3.65297	3.73703	3.82299	3.91091	4.00083	4.09278
750	1.28885	1.31872	1.34929	1.38057	1.41256	1.44529	1.47878	1.51304	1.54809	1.58395	1.62063	1.65815	1.69654	1.73582	1.776	1.8171	1.85914	1.90216	1.94616	1.99117	2.03722	2.08433	2.13251	2.1818	2.23223	2.2838	2.33657	2.39054	2.44574	2.50222	2.55998	2.61907	2.6795	2.74132	2.80456	2.86924	2.93539	3.00306	3.07227	3.14306	3.21546	3.28951	3.36525	3.44272	3.52194	3.60298	3.68585	3.7706	3.85729
800	1.21821	1.24645	1.27534	1.30491	1.33515	1.36609	1.39774	1.43013	1.46326	1.49715	1.53182	1.5673	1.60359	1.64071	1.67869	1.71754	1.75729	1.79795	1.83954	1.88209	1.92562	1.97015	2.0157	2.06229	2.10996	2.15872	2.20859	2.25961	2.3118	2.36518	2.41979	2.47565	2.53278	2.59122	2.651	2.71214	2.77468	2.83865	2.90408	2.971	3.03945	3.10946	3.18106	3.2543	3.3292	3.40581	3.48416	3.56429	3.64624
850	1.15458	1.18135	1.20874	1.23676	1.26542	1.29475	1.32475	1.35544	1.38684	1.41897	1.45183	1.48546	1.51985	1.55504	1.59104	1.62787	1.66554	1.70408	1.7435	1.78384	1.82509	1.8673	1.91047	1.95464	1.99982	2.04604	2.09331	2.14167	2.19114	2.24174	2.2935	2.34645	2.40061	2.456	2.51267	2.57063	2.62991	2.69054	2.75257	2.816	2.88089	2.94725	3.01513	3.08455	3.15555	3.22817	3.30244	3.3784	3.45609
900	1.097	1.12243	1.14845	1.17508	1.20231	1.23018	1.25868	1.28785	1.31769	1.34821	1.37944	1.41138	1.44407	1.4775	1.51171	1.5467	1.58249	1.61911	1.65658	1.6949	1.7341	1.77421	1.81523	1.8572	1.90013	1.94404	1.98897	2.03492	2.08193	2.13001	2.17919	2.2295	2.28096	2.3336	2.38745	2.44252	2.49885	2.55647	2.61541	2.67569	2.73735	2.80041	2.86491	2.93088	2.99835	3.06736	3.13794	3.21012	3.28395
950	1.04465	1.06887	1.09365	1.119	1.14494	1.17148	1.19863	1.2264	1.25481	1.28388	1.31362	1.34404	1.37517	1.40701	1.43958	1.47291	1.507	1.54187	1.57755	1.61405	1.65138	1.68957	1.72864	1.76861	1.8095	1.85132	1.8941	1.93786	1.98263	2.02842	2.07526	2.12318	2.17219	2.22232	2.2736	2.32605	2.3797	2.43458	2.49071	2.54812	2.60684	2.6669	2.72833	2.79116	2.85542	2.92115	2.98837	3.05712	3.12743
1000	0.99687	1.01998	1.04363	1.06782	1.09258	1.1179	1.14381	1.17031	1.19743	1.22517	1.25355	1.28258	1.31228	1.34267	1.37375	1.40556	1.43809	1.47137	1.50542	1.54024	1.57587	1.61232	1.64961	1.68775	1.72677	1.76668	1.80751	1.84927	1.89199	1.93569	1.9804	2.02612	2.0729	2.12074	2.16968	2.21973	2.27094	2.32331	2.37687	2.43167	2.48771	2.54503	2.60365	2.66362	2.72494	2.78767	2.85182	2.91744	2.98454
1050	0.9531	0.9752	0.99781	1.02094	1.04461	1.06882	1.09359	1.11893	1.14485	1.17138	1.19851	1.22627	1.25467	1.28372	1.31345	1.34385	1.37496	1.40678	1.43933	1.47263	1.5067	1.54155	1.5772	1.61367	1.65097	1.68914	1.72817	1.76811	1.80895	1.85074	1.89348	1.9372	1.98193	2.02767	2.07446	2.12233	2.17128	2.22136	2.27258	2.32497	2.37855	2.43336	2.48942	2.54675	2.6054	2.66537	2.72672	2.78945	2.85362
1100	0.91286	0.93403	0.95568	0.97784	1.00051	1.0237	1.04742	1.0717	1.09653	1.12193	1.14792	1.17451	1.20171	1.22954	1.25801	1.28713	1.31692	1.3474	1.37858	1.41048	1.44311	1.47649	1.51063	1.54557	1.5813	1.61785	1.65524	1.69349	1.73262	1.77264	1.81358	1.85546	1.8983	1.94211	1.98693	2.03278	2.07967	2.12764	2.1767	2.22688	2.27821	2.3307	2.3844	2.43932	2.49549	2.55294	2.6117	2.67179	2.73326
1150	0.87576	0.89607	0.91684	0.9381	0.95984	0.98209	1.00485	1.02814	1.05196	1.07634	1.10127	1.12678	1.15287	1.17957	1.20688	1.23482	1.26341	1.29265	1.32256	1.35316	1.38447	1.41649	1.44925	1.48277	1.51705	1.55212	1.58799	1.62469	1.66222	1.70062	1.7399	1.78008	1.82118	1.86321	1.90621	1.9502	1.99519	2.04121	2.08828	2.13642	2.18567	2.23603	2.28755	2.34024	2.39413	2.44925	2.50563	2.56328	2.62225
1200	0.84145	0.86096	0.88092	0.90134	0.92224	0.94362	0.96549	0.98786	1.01075	1.03417	1.05813	1.08264	1.10771	1.13336	1.1596	1.18645	1.21391	1.24201	1.27075	1.30016	1.33024	1.36101	1.39248	1.42468	1.45762	1.49132	1.52579	1.56105	1.59712	1.63401	1.67175	1.71036	1.74985	1.79024	1.83156	1.87382	1.91705	1.96127	2.0065	2.05276	2.10008	2.14847	2.19797	2.2486	2.30039	2.35335	2.40752	2.46292	2.51959
1250	0.80963	0.8284	0.84761	0.86726	0.88737	0.90794	0.92898	0.95051	0.97253	0.99507	1.01812	1.0417	1.06583	1.09051	1.11576	1.14159	1.16802	1.19505	1.22271	1.251	1.27994	1.30955	1.33984	1.37082	1.40252	1.43494	1.46811	1.50204	1.53674	1.57224	1.60856	1.6457	1.6837	1.72257	1.76233	1.80299	1.84459	1.88714	1.93066	1.97517	2.0207	2.06727	2.1149	2.16362	2.21345	2.26441	2.31654	2.36985	2.42437
1300	0.78005	0.79814	0.81664	0.83558	0.85495	0.87476	0.89504	0.91578	0.937	0.95871	0.98092	1.00364	1.02689	1.05067	1.075	1.09989	1.12535	1.1514	1.17804	1.2053	1.23319	1.26171	1.2909	1.32075	1.35129	1.38253	1.41448	1.44717	1.48061	1.51481	1.5498	1.58559	1.62221	1.65965	1.69796	1.73714	1.77722	1.81822	1.86015	1.90304	1.94691	1.99178	2.03767	2.08461	2.13262	2.18172	2.23195	2.28331	2.33585
1350	0.75248	0.76993	0.78778	0.80605	0.82473	0.84385	0.86341	0.88342	0.90389	0.92483	0.94626	0.96818	0.9906	1.01354	1.03701	1.06102	1.08559	1.11071	1.13642	1.16271	1.18962	1.21713	1.24529	1.27408	1.30354	1.33368	1.36451	1.39604	1.4283	1.4613	1.49505	1.52958	1.5649	1.60102	1.63798	1.67578	1.71444	1.75399	1.79444	1.83581	1.87813	1.92142	1.96569	2.01098	2.05729	2.10466	2.15311	2.20266	2.25334
1400	0.72674	0.74359	0.76083	0.77847	0.79652	0.81498	0.83387	0.8532	0.87297	0.89319	0.91389	0.93506	0.95672	0.97887	1.00154	1.02473	1.04845	1.07272	1.09754	1.12294	1.14892	1.1755	1.20269	1.2305	1.25895	1.28806	1.31783	1.34829	1.37944	1.41131	1.44391	1.47726	1.51137	1.54626	1.58195	1.61846	1.6558	1.694	1.73307	1.77303	1.8139	1.85571	1.89847	1.9422	1.98693	2.03269	2.07948	2.12734	2.17629
1450	0.70264	0.71894	0.73561	0.75266	0.77011	0.78796	0.80623	0.82491	0.84403	0.86358	0.88359	0.90406	0.925	0.94642	0.96834	0.99076	1.01369	1.03716	1.06116	1.08571	1.11083	1.13653	1.16282	1.18971	1.21722	1.24536	1.27415	1.3036	1.33372	1.36453	1.39605	1.42829	1.46128	1.49501	1.52952	1.56482	1.60092	1.63785	1.67563	1.71426	1.75378	1.7942	1.83555	1.87783	1.92109	1.96532	2.01057	2.05684	2.10417
1500	0.68005	0.69582	0.71195	0.72846	0.74535	0.76263	0.7803	0.79839	0.81689	0.83582	0.85518	0.87499	0.89526	0.91599	0.9372	0.9589	0.9811	1.00381	1.02704	1.05081	1.07512	1.09999	1.12543	1.15146	1.17809	1.20532	1.23319	1.26169	1.29084	1.32066	1.35117	1.38238	1.4143	1.44695	1.48035	1.51451	1.54946	1.5852	1.62176	1.65916	1.69741	1.73653	1.77654	1.81747	1.85933	1.90215	1.94594	1.99073	2.03654
1550	0.65882	0.6741	0.68973	0.70572	0.72209	0.73882	0.75595	0.77347	0.79139	0.80973	0.82849	0.84768	0.86732	0.8874	0.90795	0.92897	0.95048	0.97248	0.99499	1.01801	1.04157	1.06566	1.09031	1.11553	1.14132	1.16771	1.1947	1.22231	1.25056	1.27945	1.30901	1.33924	1.37016	1.4018	1.43415	1.46725	1.50111	1.53573	1.57115	1.60738	1.64444	1.68234	1.72111	1.76076	1.80132	1.8428	1.88522	1.92862	1.97299
1600	0.63885	0.65366	0.66882	0.68433	0.70019	0.71642	0.73303	0.75002	0.7674	0.78518	0.80337	0.82198	0.84102	0.8605	0.88042	0.90081	0.92166	0.943	0.96482	0.98715	1.00999	1.03335	1.05726	1.08171	1.10672	1.13231	1.15848	1.18526	1.21265	1.24066	1.26932	1.29864	1.32863	1.3593	1.39068	1.42277	1.4556	1.48918	1.52353	1.55866	1.59459	1.63135	1.66894	1.70739	1.74672	1.78694	1.82808	1.87016	1.91319
1650	0.62002	0.6344	0.64911	0.66416	0.67955	0.69531	0.71142	0.72791	0.74478	0.76204	0.77969	0.79775	0.81623	0.83513	0.85447	0.87426	0.8945	0.9152	0.93639	0.95805	0.98022	1.0029	1.0261	1.04983	1.0741	1.09894	1.12434	1.15033	1.17691	1.2041	1.23191	1.26037	1.28947	1.31924	1.34969	1.38084	1.4127	1.44529	1.47863	1.51273	1.5476	1.58327	1.61976	1.65708	1.69525	1.73428	1.77421	1.81505	1.85682
1700	0.60224	0.6162	0.63049	0.64511	0.66007	0.67537	0.69102	0.70704	0.72342	0.74019	0.75733	0.77488	0.79283	0.81119	0.82997	0.84919	0.86885	0.88896	0.90954	0.93058	0.95212	0.97414	0.99668	1.01973	1.04331	1.06743	1.0921	1.11734	1.14316	1.16958	1.19659	1.22423	1.2525	1.28142	1.311	1.34125	1.3722	1.40386	1.43624	1.46936	1.50323	1.53788	1.57332	1.60957	1.64665	1.68457	1.72335	1.76302	1.80359
1750	0.58543	0.599	0.61289	0.6271	0.64164	0.65652	0.67173	0.6873	0.70323	0.71952	0.73619	0.75325	0.7707	0.78855	0.80681	0.82549	0.8446	0.86415	0.88415	0.90461	0.92554	0.94695	0.96886	0.99126	1.01419	1.03763	1.06162	1.08616	1.11126	1.13693	1.1632	1.19006	1.21754	1.24565	1.27441	1.30382	1.3339	1.36468	1.39615	1.42835	1.46128	1.49496	1.52941	1.56465	1.60069	1.63755	1.67525	1.71381	1.75325
1800	0.56951	0.58272	0.59623	0.61005	0.6242	0.63867	0.65347	0.66861	0.68411	0.69996	0.71618	0.73277	0.74974	0.7671	0.78487	0.80304	0.82163	0.84065	0.86011	0.88001	0.90037	0.9212	0.94251	0.96431	0.98661	1.00942	1.03276	1.05663	1.08104	1.10602	1.13157	1.15771	1.18444	1.21179	1.23976	1.26837	1.29764	1.32758	1.3582	1.38952	1.42155	1.45432	1.48783	1.52211	1.55717	1.59303	1.62971	1.66722	1.70559
1850	0.55441	0.56727	0.58043	0.59388	0.60765	0.62174	0.63615	0.65089	0.66598	0.68141	0.6972	0.71335	0.72987	0.74677	0.76407	0.78176	0.79986	0.81837	0.83731	0.85669	0.87651	0.89679	0.91754	0.93876	0.96046	0.98267	1.00539	1.02862	1.05239	1.07671	1.10158	1.12703	1.15305	1.17967	1.20691	1.23476	1.26325	1.2924	1.3222	1.3527	1.38388	1.41578	1.44841	1.48178	1.51591	1.55082	1.58653	1.62305	1.6604
1900	0.54008	0.55261	0.56542	0.57853	0.59195	0.60567	0.61971	0.63407	0.64876	0.6638	0.67918	0.69491	0.71101	0.72747	0.74432	0.76155	0.77918	0.79722	0.81567	0.83455	0.85386	0.87361	0.89382	0.91449	0.93564	0.95727	0.9794	1.00204	1.0252	1.04888	1.07311	1.0979	1.12325	1.14919	1.17571	1.20285	1.2306	1.25899	1.28803	1.31774	1.34812	1.37919	1.41098	1.44349	1.47674	1.51074	1.54553	1.5811	1.61749
1950	0.52646	0.53867	0.55116	0.56394	0.57702	0.59039	0.60408	0.61808	0.6324	0.64706	0.66205	0.67738	0.69307	0.70913	0.72555	0.74235	0.75953	0.77712	0.7951	0.8135	0.83232	0.85158	0.87128	0.89143	0.91204	0.93313	0.9547	0.97677	0.99934	1.02243	1.04605	1.07021	1.09492	1.1202	1.14606	1.17251	1.19957	1.22724	1.25555	1.28451	1.31412	1.34441	1.37539	1.40708	1.4395	1.47265	1.50655	1.54123	1.5767
2000	0.5135	0.52541	0.53759	0.55006	0.56281	0.57585	0.5892	0.60286	0.61683	0.63112	0.64574	0.6607	0.67601	0.69166	0.70768	0.72407	0.74083	0.75798	0.77552	0.79347	0.81183	0.83061	0.84983	0.86948	0.88959	0.91015	0.93119	0.95272	0.97473	0.99726	1.02029	1.04386	1.06797	1.09262	1.11785	1.14364	1.17003	1.19703	1.22464	1.25288	1.28177	1.31131	1.34153	1.37244	1.40405	1.43639	1.46946	1.50329	1.53788
2050	0.50115	0.51277	0.52466	0.53682	0.54927	0.562	0.57503	0.58836	0.60199	0.61594	0.63021	0.64481	0.65975	0.67503	0.69066	0.70665	0.72301	0.73975	0.75687	0.77439	0.7923	0.81063	0.82938	0.84857	0.86819	0.88826	0.9088	0.9298	0.95129	0.97327	0.99575	1.01875	1.04228	1.06634	1.09096	1.11614	1.14189	1.16824	1.19518	1.22275	1.25094	1.27977	1.30927	1.33943	1.37029	1.40184	1.43412	1.46713	1.50089
2100	0.48937	0.50072	0.51233	0.52421	0.53636	0.54879	0.56151	0.57453	0.58784	0.60146	0.6154	0.62965	0.64424	0.65916	0.67442	0.69004	0.70602	0.72236	0.73908	0.75618	0.77368	0.79158	0.80989	0.82862	0.84778	0.86738	0.88743	0.90795	0.92893	0.95039	0.97235	0.99481	1.01778	1.04128	1.06532	1.0899	1.11505	1.14078	1.16709	1.194	1.22153	1.24969	1.27849	1.30795	1.33808	1.36889	1.40041	1.43265	1.46562
2150	0.47812	0.48921	0.50055	0.51216	0.52403	0.53618	0.54861	0.56132	0.57433	0.58764	0.60125	0.61518	0.62943	0.64401	0.65892	0.67418	0.68979	0.70576	0.72209	0.7388	0.7559	0.77338	0.79127	0.80958	0.8283	0.84745	0.86704	0.88708	0.90758	0.92855	0.95	0.97194	0.99439	1.01735	1.04083	1.06485	1.08943	1.11456	1.14027	1.16656	1.19346	1.22097	1.24911	1.27789	1.30733	1.33743	1.36823	1.39972	1.43193
2200	0.46737	0.47821	0.4893	0.50064	0.51225	0.52412	0.53627	0.5487	0.56142	0.57443	0.58773	0.60135	0.61528	0.62953	0.64411	0.65902	0.67428	0.68989	0.70586	0.72219	0.7389	0.756	0.77348	0.79137	0.80967	0.82839	0.84754	0.86713	0.88717	0.90767	0.92864	0.95009	0.97203	0.99447	1.01743	1.04091	1.06493	1.0895	1.11463	1.14034	1.16663	1.19352	1.22103	1.24916	1.27793	1.30737	1.33747	1.36825	1.39974
2250	0.45708	0.46768	0.47853	0.48963	0.50098	0.51259	0.52447	0.53663	0.54906	0.56179	0.5748	0.58812	0.60174	0.61568	0.62994	0.64452	0.65944	0.67471	0.69033	0.7063	0.72264	0.73936	0.75647	0.77396	0.79186	0.81017	0.8289	0.84806	0.86765	0.8877	0.90821	0.92919	0.95064	0.97259	0.99505	1.01801	1.0415	1.06553	1.09011	1.11525	1.14096	1.16726	1.19416	1.22168	1.24982	1.2786	1.30804	1.33815	1.36895
2300	0.44724	0.45761	0.46822	0.47908	0.49019	0.50155	0.51317	0.52507	0.53724	0.54968	0.56242	0.57545	0.58878	0.60242	0.61637	0.63064	0.64524	0.66017	0.67545	0.69109	0.70708	0.72344	0.74017	0.75729	0.7748	0.79272	0.81104	0.82979	0.84896	0.86858	0.88864	0.90917	0.93017	0.95164	0.97361	0.99608	1.01907	1.04258	1.06663	1.09122	1.11638	1.14212	1.16844	1.19536	1.2229	1.25106	1.27987	1.30933	1.33946
2350	0.4378	0.44795	0.45834	0.46897	0.47984	0.49097	0.50235	0.51399	0.5259	0.53809	0.55055	0.56331	0.57636	0.58971	0.60336	0.61733	0.63162	0.64625	0.6612	0.6765	0.69216	0.70817	0.72455	0.74131	0.75845	0.77599	0.79393	0.81228	0.83105	0.85025	0.8699	0.88999	0.91054	0.93156	0.95307	0.97507	0.99757	1.02058	1.04412	1.0682	1.09283	1.11802	1.14379	1.17014	1.1971	1.22467	1.25286	1.2817	1.3112
2400	0.42875	0.43869	0.44887	0.45927	0.46992	0.48082	0.49196	0.50336	0.51503	0.52696	0.53917	0.55166	0.56444	0.57751	0.59089	0.60457	0.61857	0.63289	0.64753	0.66252	0.67785	0.69353	0.70957	0.72599	0.74277	0.75995	0.77752	0.79549	0.81387	0.83268	0.85191	0.87159	0.89172	0.91231	0.93337	0.95491	0.97694	0.99948	1.02254	1.04612	1.07024	1.09491	1.12014	1.14595	1.17235	1.19935	1.22696	1.25521	1.28409
2450	0.42006	0.4298	0.43977	0.44997	0.4604	0.47107	0.48199	0.49316	0.50459	0.51628	0.52825	0.54048	0.553	0.56581	0.57891	0.59232	0.60603	0.62006	0.63441	0.64909	0.66411	0.67948	0.6952	0.71127	0.72772	0.74455	0.76176	0.77937	0.79738	0.8158	0.83465	0.85393	0.87365	0.89382	0.91445	0.93556	0.95715	0.97923	1.00182	1.02492	1.04855	1.07272	1.09744	1.12273	1.14859	1.17505	1.2021	1.22977	1.25807
2500	0.41171	0.42126	0.43103	0.44103	0.45125	0.46171	0.47241	0.48336	0.49457	0.50603	0.51775	0.52974	0.54201	0.55457	0.56741	0.58055	0.59399	0.60774	0.62181	0.6362	0.65092	0.66598	0.68138	0.69714	0.71326	0.72975	0.74662	0.76388	0.78153	0.79959	0.81806	0.83696	0.85629	0.87606	0.89628	0.91697	0.93813	0.95977	0.98191	1.00456	1.02772	1.05141	1.07564	1.10042	1.12577	1.1517	1.17822	1.20534	1.23308
2550	0.40369	0.41305	0.42263	0.43243	0.44246	0.45271	0.46321	0.47394	0.48493	0.49616	0.50766	0.51942	0.53145	0.54376	0.55635	0.56923	0.58241	0.59589	0.60969	0.6238	0.63823	0.653	0.6681	0.68355	0.69936	0.71553	0.73207	0.74899	0.7663	0.78401	0.80212	0.82065	0.8396	0.85898	0.87881	0.8991	0.91984	0.94107	0.96277	0.98498	1.00769	1.03092	1.05467	1.07898	1.10383	1.12925	1.15525	1.18185	1.20904
2600	0.39597	0.40515	0.41455	0.42416	0.43399	0.44405	0.45435	0.46488	0.47565	0.48667	0.49795	0.50948	0.52129	0.53336	0.54571	0.55835	0.57127	0.5845	0.59803	0.61187	0.62602	0.64051	0.65532	0.67048	0.68599	0.70185	0.71807	0.73467	0.75165	0.76901	0.78678	0.80495	0.82354	0.84256	0.86201	0.8819	0.90225	0.92307	0.94436	0.96614	0.98842	1.0112	1.0345	1.05834	1.08272	1.10766	1.13316	1.15924	1.18592
2650	0.38854	0.39755	0.40677	0.4162	0.42585	0.43572	0.44582	0.45615	0.46672	0.47754	0.4886	0.49992	0.5115	0.52335	0.53547	0.54787	0.56055	0.57353	0.5868	0.60038	0.61427	0.62848	0.64302	0.65789	0.67311	0.68867	0.70459	0.72088	0.73754	0.75458	0.77201	0.78984	0.80808	0.82674	0.84583	0.86535	0.88532	0.90574	0.92663	0.948	0.96986	0.99222	1.01508	1.03847	1.0624	1.08686	1.11189	1.13748	1.16366
2700	0.38137	0.39022	0.39927	0.40853	0.418	0.42769	0.4376	0.44774	0.45812	0.46873	0.47959	0.49071	0.50207	0.5137	0.5256	0.53777	0.55022	0.56295	0.57598	0.58931	0.60295	0.6169	0.63117	0.64577	0.6607	0.67598	0.6916	0.70759	0.72394	0.74067	0.75778	0.77528	0.79319	0.8115	0.83023	0.8494	0.869	0.88905	0.90955	0.93053	0.95198	0.97393	0.99637	1.01933	1.04281	1.06683	1.09139	1.11652	1.14221
2750	0.37447	0.38315	0.39204	0.40113	0.41043	0.41994	0.42968	0.43964	0.44983	0.46025	0.47091	0.48182	0.49298	0.5044	0.51608	0.52803	0.54026	0.55276	0.56556	0.57864	0.59203	0.60573	0.61974	0.63408	0.64874	0.66374	0.67908	0.69478	0.71084	0.72726	0.74406	0.76125	0.77883	0.79681	0.8152	0.83402	0.85327	0.87295	0.89309	0.91368	0.93475	0.9563	0.97834	1.00088	1.02394	1.04752	1.07164	1.0963	1.12153
2800	0.36781	0.37634	0.38507	0.39399	0.40313	0.41247	0.42204	0.43182	0.44182	0.45206	0.46254	0.47325	0.48421	0.49543	0.5069	0.51864	0.53065	0.54293	0.5555	0.56835	0.5815	0.59496	0.60872	0.6228	0.6372	0.65193	0.667	0.68242	0.69819	0.71432	0.73083	0.74771	0.76498	0.78264	0.8007	0.81919	0.83809	0.85742	0.8772	0.89743	0.91812	0.93929	0.96094	0.98308	1.00572	1.02889	1.05258	1.07681	1.10159
2850	0.36138	0.36976	0.37833	0.38711	0.39608	0.40526	0.41466	0.42427	0.4341	0.44416	0.45445	0.46498	0.47575	0.48677	0.49804	0.50957	0.52137	0.53344	0.54579	0.55842	0.57134	0.58456	0.59808	0.61191	0.62606	0.64054	0.65535	0.67049	0.68599	0.70184	0.71805	0.73464	0.7516	0.76896	0.78671	0.80487	0.82344	0.84244	0.86187	0.88175	0.90208	0.92287	0.94414	0.96589	0.98814	1.0109	1.03418	1.05798	1.08233
2900	0.35517	0.36341	0.37183	0.38046	0.38928	0.3983	0.40753	0.41698	0.42664	0.43653	0.44664	0.45699	0.46757	0.4784	0.48948	0.50082	0.51241	0.52427	0.53641	0.54882	0.56152	0.57451	0.5878	0.6014	0.6153	0.62953	0.64408	0.65897	0.6742	0.68978	0.70571	0.72201	0.73869	0.75574	0.77319	0.79104	0.80929	0.82796	0.84706	0.86659	0.88657	0.90701	0.92791	0.9493	0.97116	0.99353	1.01641	1.0398	1.06373
2950	0.34917	0.35727	0.36555	0.37403	0.3827	0.39157	0.40065	0.40993	0.41943	0.42915	0.43909	0.44927	0.45967	0.47032	0.48121	0.49235	0.50375	0.51541	0.52734	0.53955	0.55203	0.5648	0.57787	0.59123	0.60491	0.61889	0.6332	0.64784	0.66281	0.67812	0.69379	0.70981	0.72621	0.74297	0.76013	0.77767	0.79561	0.81397	0.83275	0.85195	0.87159	0.89169	0.91224	0.93326	0.95475	0.97674	0.99923	1.02223	1.04576
3000	0.34337	0.35133	0.35948	0.36781	0.37634	0.38506	0.39399	0.40312	0.41246	0.42202	0.4318	0.4418	0.45203	0.4625	0.47321	0.48417	0.49538	0.50685	0.51858	0.53058	0.54286	0.55542	0.56827	0.58141	0.59485	0.60861	0.62268	0.63707	0.65179	0.66685	0.68226	0.69802	0.71414	0.73063	0.74749	0.76475	0.78239	0.80044	0.81891	0.83779	0.85711	0.87687	0.89708	0.91775	0.93889	0.96051	0.98263	1.00524	1.02838
3050	0.33775	0.34558	0.3536	0.3618	0.37018	0.37877	0.38755	0.39653	0.40572	0.41512	0.42474	0.43458	0.44464	0.45494	0.46548	0.47625	0.48728	0.49856	0.5101	0.52191	0.53398	0.54634	0.55897	0.5719	0.58513	0.59866	0.6125	0.62665	0.64114	0.65595	0.6711	0.6866	0.70246	0.71868	0.73527	0.75224	0.7696	0.78736	0.80552	0.82409	0.84309	0.86253	0.88241	0.90274	0.92354	0.9448	0.96656	0.98881	1.01156
3100	0.33232	0.34002	0.34791	0.35598	0.36423	0.37267	0.38131	0.39015	0.39919	0.40844	0.4179	0.42758	0.43749	0.44762	0.45799	0.46859	0.47944	0.49054	0.50189	0.51351	0.52539	0.53755	0.54998	0.5627	0.57571	0.58902	0.60264	0.61657	0.63082	0.6454	0.66031	0.67556	0.69116	0.70712	0.72344	0.74014	0.75722	0.77469	0.79256	0.81083	0.82953	0.84865	0.86821	0.88821	0.90868	0.9296	0.95101	0.9729	0.99529
3150	0.32705	0.33464	0.3424	0.35034	0.35846	0.36677	0.37527	0.38397	0.39287	0.40197	0.41128	0.42081	0.43056	0.44053	0.45073	0.46117	0.47185	0.48277	0.49394	0.50537	0.51707	0.52903	0.54127	0.55379	0.56659	0.5797	0.5931	0.60681	0.62083	0.63517	0.64985	0.66486	0.68021	0.69592	0.71198	0.72842	0.74522	0.76242	0.78	0.79799	0.81639	0.83521	0.85446	0.87415	0.89428	0.91488	0.93595	0.95749	0.97953
3200	0.32195	0.32942	0.33706	0.34487	0.35287	0.36105	0.36942	0.37798	0.38674	0.3957	0.40487	0.41425	0.42385	0.43366	0.44371	0.45398	0.46449	0.47524	0.48624	0.49749	0.50901	0.52078	0.53283	0.54515	0.55776	0.57066	0.58385	0.59734	0.61115	0.62527	0.63971	0.65449	0.6696	0.68507	0.70088	0.71706	0.7336	0.75053	0.76784	0.78555	0.80366	0.82219	0.84114	0.86052	0.88034	0.90061	0.92135	0.94256	0.96425
3250	0.31701	0.32436	0.33188	0.33958	0.34745	0.35551	0.36375	0.37218	0.3808	0.38963	0.39865	0.40789	0.41734	0.427	0.43689	0.44701	0.45736	0.46794	0.47878	0.48986	0.50119	0.51279	0.52465	0.53678	0.54919	0.56189	0.57488	0.58817	0.60176	0.61567	0.62989	0.64444	0.65932	0.67455	0.69012	0.70605	0.72234	0.739	0.75605	0.77349	0.79132	0.80956	0.82822	0.8473	0.86682	0.88678	0.9072	0.92809	0.94945
3300	0.31221	0.31946	0.32686	0.33444	0.3422	0.35013	0.35824	0.36655	0.37504	0.38373	0.39262	0.40172	0.41102	0.42054	0.43028	0.44025	0.45044	0.46087	0.47153	0.48245	0.49361	0.50503	0.51671	0.52866	0.54089	0.55339	0.56619	0.57927	0.59266	0.60636	0.62036	0.63469	0.64935	0.66434	0.67968	0.69537	0.71141	0.72783	0.74461	0.76179	0.77935	0.79732	0.81569	0.83449	0.85371	0.87337	0.89348	0.91405	0.93508
3350	0.30756	0.31469	0.32199	0.32946	0.3371	0.34491	0.35291	0.36109	0.36945	0.37801	0.38677	0.39573	0.4049	0.41428	0.42387	0.43369	0.44373	0.454	0.46451	0.47526	0.48625	0.4975	0.50901	0.52078	0.53283	0.54515	0.55775	0.57064	0.58383	0.59732	0.61112	0.62523	0.63967	0.65444	0.66955	0.685	0.70081	0.71698	0.73352	0.75044	0.76774	0.78544	0.80354	0.82205	0.84099	0.86036	0.88017	0.90043	0.92115
3400	0.30305	0.31007	0.31726	0.32462	0.33215	0.33985	0.34772	0.35578	0.36403	0.37246	0.38109	0.38992	0.39895	0.40819	0.41765	0.42732	0.43721	0.44733	0.45769	0.46828	0.47911	0.4902	0.50154	0.51314	0.525	0.53714	0.54956	0.56226	0.57526	0.58855	0.60215	0.61605	0.63028	0.64483	0.65972	0.67495	0.69052	0.70645	0.72275	0.73942	0.75646	0.7739	0.79174	0.80998	0.82864	0.84772	0.86724	0.88721	0.90762
3450	0.29866	0.30559	0.31267	0.31992	0.32734	0.33493	0.34269	0.35063	0.35876	0.36707	0.37558	0.38428	0.39318	0.40229	0.4116	0.42113	0.43088	0.44086	0.45106	0.4615	0.47218	0.4831	0.49428	0.50571	0.51741	0.52937	0.54161	0.55412	0.56693	0.58003	0.59343	0.60714	0.62116	0.6355	0.65017	0.66518	0.68053	0.69623	0.71229	0.72871	0.74552	0.7627	0.78028	0.79826	0.81665	0.83545	0.85469	0.87437	0.89449
3500	0.2944	0.30123	0.30821	0.31536	0.32267	0.33015	0.3378	0.34563	0.35364	0.36184	0.37022	0.3788	0.38757	0.39655	0.40573	0.41512	0.42474	0.43457	0.44463	0.45492	0.46544	0.47621	0.48723	0.4985	0.51002	0.52182	0.53388	0.54622	0.55884	0.57175	0.58496	0.59847	0.6123	0.62643	0.64089	0.65569	0.67082	0.68629	0.70212	0.71832	0.73488	0.75182	0.76915	0.78687	0.80499	0.82353	0.8425	0.86189	0.88173
3550	0.29026	0.29699	0.30387	0.31092	0.31813	0.3255	0.33305	0.34077	0.34867	0.35675	0.36501	0.37347	0.38212	0.39097	0.40002	0.40928	0.41876	0.42845	0.43837	0.44852	0.45889	0.46951	0.48037	0.49148	0.50285	0.51447	0.52637	0.53853	0.55098	0.56371	0.57673	0.59006	0.60368	0.61762	0.63188	0.64646	0.66138	0.67664	0.69225	0.70821	0.72454	0.74124	0.75833	0.7758	0.79367	0.81195	0.83064	0.84977	0.86932
3600	0.28623	0.29287	0.29966	0.30661	0.31372	0.32099	0.32843	0.33604	0.34383	0.3518	0.35995	0.36829	0.37682	0.38554	0.39447	0.40361	0.41295	0.42251	0.43229	0.44229	0.45253	0.463	0.47371	0.48466	0.49587	0.50734	0.51906	0.53106	0.54334	0.55589	0.56873	0.58187	0.59531	0.60905	0.62311	0.63749	0.6522	0.66725	0.68264	0.69839	0.71449	0.73096	0.7478	0.76504	0.78266	0.80068	0.81912	0.83798	0.85726
3650	0.28231	0.28886	0.29556	0.30241	0.30942	0.3166	0.32393	0.33144	0.33912	0.34698	0.35502	0.36325	0.37166	0.38027	0.38907	0.39808	0.4073	0.41673	0.42637	0.43624	0.44633	0.45666	0.46722	0.47803	0.48908	0.50039	0.51196	0.52379	0.5359	0.54828	0.56095	0.57391	0.58716	0.60072	0.61458	0.62877	0.64328	0.65812	0.6733	0.68883	0.70471	0.72095	0.73757	0.75457	0.77195	0.78973	0.80791	0.82651	0.84553
3700	0.2785	0.28496	0.29157	0.29833	0.30524	0.31232	0.31956	0.32697	0.33454	0.3423	0.35023	0.35834	0.36664	0.37513	0.38382	0.39271	0.4018	0.4111	0.42062	0.43035	0.44031	0.45049	0.46092	0.47158	0.48248	0.49364	0.50505	0.51672	0.52866	0.54088	0.55338	0.56616	0.57923	0.59261	0.60629	0.62028	0.63459	0.64923	0.66421	0.67953	0.6952	0.71122	0.72761	0.74438	0.76153	0.77906	0.797	0.81535	0.83411
3750	0.27479	0.28116	0.28768	0.29435	0.30118	0.30816	0.3153	0.32261	0.33009	0.33774	0.34556	0.35357	0.36176	0.37014	0.37871	0.38748	0.39645	0.40562	0.41501	0.42462	0.43444	0.44449	0.45478	0.46529	0.47605	0.48706	0.49832	0.50984	0.52162	0.53367	0.546	0.55861	0.57152	0.58471	0.59821	0.61202	0.62614	0.64059	0.65536	0.67047	0.68593	0.70175	0.71792	0.73446	0.75138	0.76868	0.78638	0.80449	0.823
3800	0.27118	0.27747	0.2839	0.29048	0.29722	0.30411	0.31116	0.31837	0.32575	0.3333	0.34102	0.34892	0.357	0.36527	0.37373	0.38238	0.39123	0.40029	0.40956	0.41903	0.42873	0.43865	0.4488	0.45918	0.46979	0.48066	0.49177	0.50314	0.51476	0.52666	0.53882	0.55127	0.564	0.57702	0.59034	0.60397	0.61791	0.63216	0.64674	0.66166	0.67692	0.69252	0.70848	0.7248	0.7415	0.75858	0.77604	0.79391	0.81218
3850	0.26766	0.27387	0.28022	0.28671	0.29336	0.30016	0.30712	0.31424	0.32152	0.32897	0.33659	0.34439	0.35237	0.36053	0.36888	0.37742	0.38616	0.3951	0.40424	0.4136	0.42317	0.43296	0.44297	0.45322	0.4637	0.47442	0.48539	0.49661	0.50808	0.51982	0.53183	0.54412	0.55668	0.56953	0.58268	0.59613	0.60989	0.62396	0.63835	0.65307	0.66813	0.68353	0.69929	0.7154	0.73188	0.74873	0.76597	0.78361	0.80164
3900	0.26423	0.27036	0.27663	0.28304	0.2896	0.29632	0.30318	0.31021	0.3174	0.32476	0.33228	0.33998	0.34785	0.35591	0.36415	0.37258	0.38121	0.39003	0.39906	0.4083	0.41774	0.42741	0.4373	0.44741	0.45776	0.46834	0.47917	0.49024	0.50157	0.51316	0.52502	0.53714	0.54955	0.56224	0.57522	0.58849	0.60207	0.61596	0.63017	0.64471	0.65957	0.67477	0.69033	0.70623	0.7225	0.73914	0.75616	0.77357	0.79137
3950	0.26089	0.26694	0.27313	0.27946	0.28594	0.29257	0.29935	0.30629	0.31339	0.32065	0.32808	0.33568	0.34345	0.35141	0.35954	0.36787	0.37639	0.3851	0.39401	0.40313	0.41246	0.422	0.43176	0.44175	0.45197	0.46242	0.47311	0.48404	0.49523	0.50667	0.51838	0.53035	0.5426	0.55513	0.56794	0.58105	0.59446	0.60817	0.6222	0.63655	0.65123	0.66624	0.68159	0.6973	0.71336	0.72979	0.74659	0.76378	0.78136
4000	0.25763	0.2636	0.26971	0.27597	0.28237	0.28891	0.29561	0.30246	0.30947	0.31664	0.32398	0.33148	0.33916	0.34702	0.35505	0.36327	0.37168	0.38029	0.38909	0.3981	0.40731	0.41673	0.42637	0.43623	0.44632	0.45664	0.4672	0.47799	0.48904	0.50034	0.5119	0.52372	0.53582	0.54819	0.56084	0.57379	0.58703	0.60057	0.61443	0.6286	0.64309	0.65791	0.67308	0.68859	0.70445	0.72067	0.73727	0.75424	0.7716
[truncated: 652 more columns]

## Sheet: Figure 3a
voltage
--	--	--
0	0	0
10	0.15675	0.28896
20	0.2329	0.42454
30	0.28472	0.50373
40	0.3284	0.5591
50	0.36813	0.59702
60	0.40909	0.6254
70	0.44221	0.64742
80	0.47373	0.66431
90	0.50218	0.67862
100	0.52312	0.69053
110	0.55078	0.70086
120	0.57023	0.71146
130	0.58844	0.71937
140	0.60348	0.72848
150	0.62149	0.73506
160	0.64123	0.74186
170	0.6586	0.74746
180	0.66945	0.7533
190	0.68572	0.7602
200	0.69792	0.76666
210	0.70554	0.76963
220	0.71698	0.77438
230	0.7178	0.77971
240	0.73681	0.79035
250	0.74248	0.79084
260	0.75513	0.79512
270	0.76015	0.80217
280	0.76148	0.81079
290	0.77294	0.82134
300	0.78909	0.82334
310	0.79663	0.82754
320	0.79687	0.83593
330	0.81601	0.84326
340	0.80008	0.846
350	0.81526	0.84912
360	0.82027	0.8592
370	0.82327	0.8572
380	0.82458	0.8677
390	0.84246	0.86995
400	0.8453	0.87979
410	0.85515	0.8838
420	0.85832	0.87498
430	0.86017	0.8883
440	0.85621	0.88345
450	0.86395	0.88105
460	0.86358	0.89718
470	--	--
480	--	--
490	--	--
500	--	--
510	--	--
520	--	--
530	--	--
540	--	--
550	--	--
560	--	--
570	--	--
580	--	--
590	--	--
600	--	--
610	--	--
620	--	--
630	--	--
640	--	--
650	--	--
660	--	--
670	--	--
680	--	--
690	--	--
700	--	--
710	--	--
720	--	--
730	--	--
740	--	--
750	--	--
760	--	--
770	--	--
780	--	--
790	--	--
800	--	--
810	--	--
820	--	--
830	--	--
840	--	--
850	--	--
860	--	--
870	--	--
880	--	--
890	--	--
900	--	--
910	--	--
920	--	--
930	--	--
940	--	--
950	--	--
960	--	--
970	--	--
980	--	--
990	--	--
1000	--	--

## Sheet: Figure 3b
V	I	X-ray	V	I	X-ray
V	I	--	V	--	--
0	2.0195e-10	1.36e-09	0	-1.32685e-10	1.85478e-09
-1	6.1471e-10	2.55169e-09	1	1.69821e-10	2.36218e-09
-2	9.0705e-10	3.7341e-09	2	8.1384e-10	2.86957e-09
-3	1.16884e-09	4.91926e-09	3	1.25007e-09	3.37423e-09
-4	1.40895e-09	6.04754e-09	4	1.54667e-09	3.86576e-09
-5	1.6318e-09	7.1074e-09	5	1.80305e-09	4.46905e-09
-6	1.7391e-09	8.12953e-09	6	1.9156e-09	5.21784e-09
-7	1.8624e-09	9.18822e-09	7	2.1854e-09	6.06683e-09
-8	2.0845e-09	1.01985e-08	8	2.3982e-09	6.90446e-09
-9	2.2715e-09	1.11102e-08	9	2.6012e-09	7.66493e-09
-10	2.448e-09	1.19478e-08	10	2.7979e-09	8.76862e-09
-11	2.6177e-09	1.27371e-08	11	2.9909e-09	1.03996e-08
-12	2.7817e-09	1.34674e-08	12	3.1847e-09	1.24439e-08
-13	2.939e-09	1.41579e-08	13	3.382e-09	1.44817e-08
-14	3.0923e-09	1.48575e-08	14	3.5826e-09	1.65516e-08
-15	3.2415e-09	1.55538e-08	15	3.791e-09	1.86656e-08
-16	3.3877e-09	1.62469e-08	16	4.0114e-09	2.08167e-08
-17	3.5299e-09	1.69486e-08	17	4.2463e-09	2.29954e-08
-18	3.6697e-09	1.76154e-08	18	4.4909e-09	2.51836e-08
-19	3.8077e-09	1.82167e-08	19	4.7378e-09	2.74155e-08
-20	3.9429e-09	1.87638e-08	20	5.0088e-09	2.96762e-08
-21	4.0761e-09	1.93103e-08	21	5.3048e-09	3.17819e-08
-22	4.2079e-09	1.98547e-08	22	5.6569e-09	3.36526e-08
-23	4.3387e-09	2.03921e-08	23	5.9388e-09	3.5533e-08
-24	4.4674e-09	2.09247e-08	24	6.4146e-09	3.77436e-08
-25	4.5947e-09	2.1466e-08	25	6.7846e-09	4.0239e-08
-26	4.7222e-09	2.19742e-08	26	7.1658e-09	4.28383e-08
-27	4.8473e-09	2.24361e-08	27	7.6023e-09	4.52612e-08
-28	4.9716e-09	2.28659e-08	28	8.0639e-09	4.74606e-08
-29	5.0958e-09	2.33038e-08	29	8.5791e-09	4.94847e-08
-30	5.2185e-09	2.37476e-08	30	9.147e-09	5.15894e-08
-31	5.3406e-09	2.41697e-08	31	9.7499e-09	5.37715e-08
-32	5.4616e-09	2.45498e-08	32	1.03503e-08	5.59619e-08
-33	5.5828e-09	2.48945e-08	33	1.0951e-08	5.83306e-08
-34	5.7024e-09	2.52366e-08	34	1.17713e-08	6.09975e-08
-35	5.8215e-09	2.55817e-08	35	1.25032e-08	6.39231e-08
-36	5.9404e-09	2.59337e-08	36	1.31378e-08	6.67163e-08
-37	6.0578e-09	2.62933e-08	37	1.40898e-08	6.93175e-08
-38	6.1748e-09	2.66576e-08	38	1.48109e-08	7.17724e-08
-39	6.2913e-09	2.70232e-08	39	1.56659e-08	7.42351e-08
-40	6.4077e-09	2.7355e-08	40	1.66472e-08	7.66966e-08
-41	6.5256e-09	2.76432e-08	41	1.76273e-08	7.91743e-08
-42	6.6431e-09	2.79049e-08	42	1.87605e-08	8.17459e-08
-43	6.7582e-09	2.81716e-08	43	1.96825e-08	8.44124e-08
-44	6.8722e-09	2.84459e-08	44	2.07706e-08	8.71412e-08
-45	6.9858e-09	2.87333e-08	45	2.2418e-08	8.99856e-08
-46	7.0971e-09	2.9031e-08	46	2.3314e-08	9.29234e-08
-47	7.2062e-09	2.93324e-08	47	2.4534e-08	9.61253e-08
-48	7.3159e-09	2.96202e-08	48	2.6142e-08	9.96743e-08
-49	7.4249e-09	2.98693e-08	49	2.7348e-08	1.03537e-07
-50	7.5404e-09	3.00808e-08	50	2.885e-08	1.07279e-07
-51	7.6479e-09	3.02818e-08	51	3.0401e-08	1.10831e-07
-52	7.7676e-09	3.0488e-08	52	3.183e-08	1.14283e-07
-53	7.8588e-09	3.069e-08	53	3.3722e-08	1.17784e-07
-54	7.9656e-09	3.08776e-08	54	3.5187e-08	1.2134e-07
-55	8.0729e-09	3.10508e-08	55	3.6978e-08	1.24783e-07
-56	8.1809e-09	3.12188e-08	56	3.8795e-08	1.27988e-07
-57	8.3096e-09	3.13882e-08	57	3.9948e-08	1.30987e-07
-58	8.401e-09	3.15682e-08	58	4.1897e-08	1.33984e-07
-59	8.5066e-09	3.17615e-08	59	4.3948e-08	1.36992e-07
-60	8.6234e-09	3.19638e-08	60	4.6206e-08	1.40067e-07
-61	8.7272e-09	3.21639e-08	61	4.8707e-08	1.43349e-07
-62	8.8861e-09	3.23341e-08	62	5.0441e-08	1.46824e-07
-63	8.9768e-09	3.24678e-08	63	5.2192e-08	1.50484e-07
-64	9.0437e-09	3.25812e-08	64	5.4262e-08	1.54267e-07
-65	9.135e-09	3.2699e-08	65	5.6219e-08	1.5816e-07
-66	9.2217e-09	3.28201e-08	66	5.8953e-08	1.62036e-07
-67	9.3527e-09	3.29494e-08	67	6.1259e-08	1.65916e-07
-68	9.4877e-09	3.30866e-08	68	6.3549e-08	1.69798e-07
-69	9.5387e-09	3.32254e-08	69	6.6052e-08	1.73669e-07
-70	9.6345e-09	3.33634e-08	70	6.8825e-08	1.77549e-07
-71	9.7406e-09	3.35055e-08	71	7.0662e-08	1.81595e-07
-72	9.8396e-09	3.36525e-08	72	7.369e-08	1.85901e-07
-73	9.9337e-09	3.38022e-08	73	7.6811e-08	1.90078e-07
-74	1.00166e-08	3.39496e-08	74	7.8531e-08	1.9385e-07
-75	1.01251e-08	3.41092e-08	75	8.1092e-08	1.9733e-07
-76	1.0243e-08	3.42852e-08	76	8.3467e-08	2.00939e-07
-77	1.03461e-08	3.44717e-08	77	8.6287e-08	2.04645e-07
-78	1.04479e-08	3.46562e-08	78	8.9973e-08	2.0855e-07
-79	1.05484e-08	3.48346e-08	79	9.2874e-08	2.12739e-07
-80	1.06237e-08	3.50049e-08	80	9.5537e-08	2.17227e-07
-81	1.0747e-08	3.51717e-08	81	9.9e-08	2.21949e-07
-82	1.09179e-08	3.53355e-08	82	1.02391e-07	2.26777e-07
-83	1.09252e-08	3.54836e-08	83	1.05259e-07	2.3164e-07
-84	1.10334e-08	3.56157e-08	84	1.07986e-07	2.36263e-07
-85	1.11361e-08	3.57426e-08	85	1.12166e-07	2.40572e-07
-86	1.12145e-08	3.58661e-08	86	1.15545e-07	2.44603e-07
-87	1.13256e-08	3.59827e-08	87	1.18514e-07	2.48537e-07
-88	1.1424e-08	3.60911e-08	88	1.2134e-07	2.52444e-07
-89	1.14896e-08	3.62163e-08	89	1.24833e-07	2.56316e-07
-90	1.16769e-08	3.63655e-08	90	1.28263e-07	2.60187e-07
-91	1.17346e-08	3.65339e-08	91	1.32052e-07	2.64012e-07
-92	1.18104e-08	3.67058e-08	92	1.35197e-07	2.68067e-07
-93	1.18934e-08	3.68874e-08	93	1.38998e-07	2.72346e-07
-94	1.21765e-08	3.70579e-08	94	1.43363e-07	2.77165e-07
-95	1.22735e-08	3.72067e-08	95	1.46563e-07	2.8269e-07
-96	1.23122e-08	3.73414e-08	96	1.50486e-07	2.8845e-07
-97	1.25647e-08	3.74754e-08	97	1.54179e-07	2.93766e-07
-98	1.2568e-08	3.76033e-08	98	1.58756e-07	2.98493e-07
-99	1.28256e-08	3.7728e-08	99	1.6244e-07	3.03091e-07
-100	1.27514e-08	3.78484e-08	100	1.65868e-07	3.07476e-07

## Sheet: Figure 3c
time	reverse	forward
0.92418	0.01034	0.00211
1.94911	0.00962	0.00211
2.4487	0.01519	0.00215
2.61872	0.01085	0.0022
2.80881	0.0136	0.0023
3.00871	0.01374	0.00239
3.21875	0.01439	0.00254
3.42862	0.01208	0.00254
3.63881	0.01157	0.00258
3.83864	0.01353	0.00278
4.03851	0.01533	0.00282
4.25854	0.00962	0.00292
4.48843	0.01258	0.00297
4.68837	0.01107	0.00306
4.8784	0.01244	0.00316
5.0984	0.01541	0.00321
5.29833	0.00673	0.00325
5.49841	0.01208	0.0033
5.71833	0.00984	0.0034
5.91832	0.0089	0.0034
6.1283	0.01403	0.00345
6.32805	0.00998	0.00354
6.54831	0.99277	0.99043
6.74814	0.9783	0.99521
6.94815	0.9783	1
7.1581	0.98553	0.99043
7.34809	0.98553	0.99521
7.54786	0.98553	0.98086
7.73792	0.98553	0.98086
7.95798	0.98553	0.97128
8.15782	0.99277	0.97128
8.35792	0.98553	0.97128
8.55782	0.99277	0.9665
8.77781	0.99277	0.9665
8.98781	0.99277	0.96171
9.1977	0.99277	0.95693
9.39776	0.99277	0.95693
9.6079	0.99277	0.95214
9.81762	0.99277	0.95214
10.0277	1	0.94735
10.2378	1	0.94735
10.4377	1	0.94257
10.6475	1	0.94257
10.8575	0.63547	0.94257
11.0774	0.01866	0.00249
11.2976	0.01251	0.0012
11.5076	0.01591	0.00105
11.7078	0.01338	0.00101
11.9174	0.01555	0.0011
12.1174	0.01193	0.0011
12.3372	0.00998	0.00115
12.5374	0.01396	0.00124
12.7471	0.01237	0.00124
12.9573	0.01353	0.00129
13.1574	0.01353	0.00139
13.3672	0.0123	0.00144
13.5776	0.01606	0.00172
13.7877	0.01056	0.00182
13.9977	0.01656	0.00182
14.1873	0.01353	0.00191
14.3978	0.01078	0.00191
14.6073	0.01439	0.00201
14.8272	0.01273	0.00201
15.0374	0.01584	0.00225
15.2471	0.0123	0.0023
15.4471	0.01439	0.00235
15.6573	0.86981	0.78941
15.8774	0.86981	0.80377
16.117	0.86258	0.79899
16.3071	0.86258	0.79899
16.4974	0.86981	0.80377
16.7069	0.86981	0.7942
16.9171	0.86981	0.7942
17.127	0.87704	0.7942
17.3268	0.87704	0.7942
17.5369	0.87704	0.7942
17.747	0.87704	0.78463
17.9571	0.87704	0.78941
18.1673	0.87704	0.78941
18.3773	0.87704	0.78941
18.5871	0.87704	0.78463
18.7968	0.87704	0.78463
19.007	0.87704	0.78941
19.2072	0.87704	0.78463
19.407	0.87704	0.7942
19.6071	0.87704	0.78463
19.8269	0.87704	0.78463
20.0367	0.02307	0.76548
20.2366	0.01237	0.000670049
20.4465	0.01143	0.000526467
20.6467	0.01049	0.000622188
20.8566	0.00991	0.000622188
21.0664	0.00962	0.000717909
21.2672	0.01324	0.00076577
21.4764	0.00919	0.000861491
21.6769	0.01042	0.000957213
21.8865	0.01005	0.00101
22.0965	0.01005	0.00105
22.3069	0.00767	0.00129
22.5067	0.00731	0.00134
22.7163	0.00825	0.00144
22.9365	0.00984	0.00148
23.1268	0.01215	0.00153
23.3361	0.01013	0.00158
23.5462	0.00832	0.00158
23.7561	0.00723	0.00187
23.9664	0.00629	0.00196
24.1762	0.00875	0.00196
24.3862	0.0026	0.00206
24.5961	0.0068	0.00201
24.8062	0.73166	0.63147
25.0161	0.71865	0.64583
25.2363	0.72371	0.64105
25.446	0.72443	0.65062
25.6561	0.72299	0.64583
25.8667	0.72371	0.64105
26.0758	0.72588	0.64105
26.2863	0.72443	0.64583
26.4959	0.72443	0.63626
26.6961	0.72226	0.63626
26.9059	0.72516	0.63626
27.1158	0.72588	0.63626
27.3259	0.72588	0.63147
27.526	0.72516	0.63147
27.7357	0.7295	0.63147
27.9559	0.72733	0.62669
28.1656	0.72516	0.63147
28.3556	0.72877	0.63147
28.5557	0.7295	0.63147
28.7656	0.7295	0.62669
28.9555	0.72877	0.62669
29.1655	0.01859	0.63147
29.3755	0.00492	0.00115
29.5955	0.00354	0.000287164
29.796	0.00318	0.000239303
29.9858	0.00376	0.000430746
30.2057	0.00499	0.000526467
30.4056	0.00976	0.000622188
30.6256	0.00694	0.000717909
30.8357	0.00456	0.00076577
31.0358	0.00268	0.000813631
31.2355	0.00738	0.00101
31.4456	0.00289	0.00105
31.6556	0.0013	0.0011
31.8756	0.00123	0.0012
32.0955	0.006	0.00124
32.2857	0.00535	0.00158
32.4857	0.00116	0.00168
32.6857	0.00297	0.00168
32.9155	0.00362	0.00177
33.1358	0.00347	0.00172
33.3455	0.00231	0.00177
33.5457	0.00412	0.00182
33.7454	0.00723	0.00191
33.9361	0.5588	0.47832
34.1553	0.56025	0.48311
34.3654	0.55591	0.48789
34.5754	0.55519	0.48789
34.7854	0.5588	0.48789
34.9851	0.55591	0.48789
35.195	0.5617	0.48311
35.4051	0.55663	0.48311
35.615	0.56097	0.48311
35.8251	0.55953	0.47832
36.0354	0.5588	0.47832
36.2355	0.5588	0.47832
36.4449	0.56025	0.47832
36.6548	0.56097	0.47832
36.8749	0.55519	0.47832
37.075	0.55808	0.47353
37.2854	0.56025	0.47353
37.4946	0.56242	0.47353
37.7049	0.56314	0.47353
37.9046	0.56242	0.47353
38.1252	0.56314	0.47353
38.3247	0.56314	0.47353
38.5247	0.00427	0
38.7345	0.00383	9.57213e-05
38.9446	0.00542	0.000143582
39.1545	0.00463	0.000335024
39.3648	0.00521	0.000335024
39.5746	0.00535	0.000430746
39.7845	0	0.000526467
39.9946	0.00571	0.000574328
40.2148	0.00456	0.000574328
40.4048	0.00933	0.000717909
40.6149	0.00636	0.000717909
40.8346	0.00593	0.000909352
41.0545	0.00282	0.000957213
41.2543	0.0021	0.00101
41.4643	0.00723	0.00105
41.6744	0.00651	0.0011
41.8847	0.00174	0.0012
42.0943	0.00608	0.00139
42.2943	0.00752	0.00139
42.5142	0.00998	0.00153
42.7147	0.00362	0.00158
42.9241	0.0021	0.00163
43.1242	0.36424	0.30506
43.3341	0.35556	0.32756
43.5341	0.35629	0.32804
43.754	0.35701	0.32947
43.944	0.36062	0.32756
44.1641	0.35701	0.32612
44.3744	0.36135	0.32469
44.594	0.36135	0.32708
44.7839	0.36424	0.32708
44.9938	0.35846	0.32804
45.2143	0.3599	0.32612
45.4038	0.35701	0.32421
45.6038	0.36135	0.3266
45.804	0.36207	0.32421
46.0137	0.35918	0.32325
46.224	0.35773	0.32325
46.4137	0.36062	0.32373
46.6236	0.36424	0.32373
46.8335	0.35918	0.32517
47.0435	0.35846	0.32517
47.2435	0.36352	0.32181
47.4534	0.06437	0.32181
47.6635	0.00962	0.000191443
47.8734	0.00716	0.000239303
48.0837	0.00586	0.000335024
48.2938	0.0102	0.000335024
48.4933	0.01027	0.000526467
48.7032	0.00788	0.000670049
48.9032	0.00297	0.000717909
49.1138	0.00745	0.00076577
49.3135	0.00723	0.000813631
49.5232	0.00665	0.000909352
49.7333	0.00231	0.000957213
49.9536	0.00882	0.000957213
50.1538	0.00564	0.00115
50.3434	0.00405	0.0012
50.5532	0.00485	0.0012
50.7738	0.00615	0.00124
50.9734	0.00557	0.00124
51.1733	0.00853	0.00134
51.3731	0.00441	0.00139
51.5831	0.00376	0.00139
51.7931	0.00759	0.00148
52.0231	0.00448	0.00153
52.2434	0.23767	0.15861
52.4334	0.23044	0.16483
52.6234	0.22827	0.16483
52.8229	0.22827	0.16723
53.0328	0.22827	0.16723
53.2429	0.22899	0.16723
53.4529	0.23116	0.16627
53.6632	0.22971	0.16627
53.873	0.22971	0.16627
54.083	0.22971	0.16675
54.2828	0.23044	0.16675
54.4829	0.22827	0.16675
54.6927	0.22682	0.16627
54.903	0.22971	0.16675
55.1025	0.23478	0.16579
55.3124	0.23333	0.16579
55.5131	0.23333	0.16579
55.7226	0.23116	0.16579
55.9227	0.23333	0.16627
56.133	0.22827	0.16579
56.3424	0.22827	0.16579
56.5424	0.01881	0.16435
56.7524	0.01237	0.000670049
56.9523	0.01143	0.000526467
57.1626	0.01049	0.000622188
57.3724	0.00991	0.000622188
57.5724	0.00962	0.000717909
57.7829	0.01324	0.00076577
57.9926	0.00919	0.000861491
58.213	0.01042	0.000957213
58.4227	0.01005	0.00101
58.6328	0.01005	0.00105
58.853	0.00767	0.00129
59.1229	0.00731	0.00134
59.3127	0.00825	0.00144
59.4826	0.00984	0.00148
59.6723	0.00998	0.00153
59.8722	0.01013	0.00158
60.0824	0.00991	0.00158
60.2826	0.01099	0.00187
60.4923	0.01193	0.00196
60.6923	0.00947	0.00196
60.9022	0.01562	0.00206
61.1121	0.01143	0.00201
61.3222
61.532
61.7423
61.9519
62.172
62.3818
62.6021
62.8019
63.0117
63.2017
63.4122
63.612
63.8316
64.0317
64.2618
64.452
64.6717
64.8713
65.0613
65.2818
65.4818
65.7019
65.912
66.1114
66.3118
66.5213
66.7313
66.9415
67.1416
67.3614
67.5615
67.7814
67.981
68.191
68.4113
68.6208
68.8209
69.0308
69.241
69.4508
69.6409
69.8509
70.0609
70.2606
70.4706
70.6808
70.8806
71.7013
71.9312
72.1409
72.3511
72.5611
72.771
72.9711
73.1909
73.391
73.6009
73.821
74.0306
74.2308
74.441
74.6405
74.8505
75.0503
75.2708
75.4705
75.6808
75.9002
76.1007
76.3102
76.5002
76.7206
76.9407
77.1606
77.391
77.5808
77.801
78.0109
78.2207
78.4307
78.6309
78.8307
79.0507
79.2609
79.4606
79.6607
79.8708
80.0706
80.2805
80.5005
80.7208
80.9504
81.1604
81.3705
81.5803
81.7903
82.0002
82.2104
82.4206
82.6304
82.8409
83.0402
83.2402
83.4402
83.6502
83.8602
84.0802
84.2901
84.4803
84.7003
84.9103
85.1306
85.3406
85.5505
85.7604
85.9703
86.1708
86.3804
86.5908
86.8005
87.0208
87.2107
87.4207
87.6308
87.8403
88.0503
88.2602
88.4704
88.6801
88.8903
89.1001
89.31
89.5199
89.73
89.9297
90.1402
90.3599
90.5599
91.0502
91.2304
91.4097
91.5898
91.7901
91.9898
92.21
92.4099
92.6199
92.8296
93.0497
93.2595
93.4697
93.6795
93.8896
94.0894
94.3094
94.5097
94.7198
94.9292
95.1393
95.3592
95.5596
95.7691
95.9892
96.179
96.3791
96.5892
96.809
97.0089
97.2097
97.4089
97.6293
97.8388
98.0489
98.2687
98.4689
98.6792
98.8989
99.0888
99.2991
99.5091
99.689
99.8987
100.099
100.319
100.508
100.719
100.928
101.139
101.338
101.558
101.758
101.968
102.178
102.388
102.588
102.798
103.019
103.208
103.418
103.618
103.828
104.038
104.238
104.449
104.658
104.879
105.078
105.288
105.499
105.709
105.909
106.129
106.349
106.559
106.759
106.959
107.178
107.388
107.609
107.819
108.018
108.229
108.429
108.639
108.849
109.068
109.268
109.5
109.699
109.909
110.109
110.319
110.539
110.739
110.939
111.159
111.369
111.579
111.789
111.998
112.199
112.409
112.619
112.839
113.038
113.249
113.458
113.668
113.868
114.088
114.288
114.509
114.698
114.918
115.138
115.348
115.548
115.758
115.968
116.168
116.378
116.588
116.798
116.998
117.208
117.408
117.608
117.808
118.018
118.208
118.418
118.628
118.829
119.039
119.238
119.449
119.659
119.868
120.078
120.288
120.488
120.698
120.909
121.108
121.318
121.528
121.738
121.948
122.158
122.358
122.568
122.768
122.978
123.198
123.408
123.609
123.818
124.018
124.228
124.448
124.668
124.958
125.138
125.318
125.498
125.708
125.908
126.118
126.317
126.517
127.228
127.448
127.658
127.878
128.159
128.368
128.578
128.788
128.998
129.208
129.419
129.618
129.828
130.038
130.228
130.438
130.648
130.858
131.068
131.268
131.478
131.698
131.908
132.118
132.318
132.518
132.728
132.938
133.148
133.338
133.548
133.758
133.958
134.168
134.378
134.587
134.808
134.998
135.208
135.407
135.607
135.818
136.028
136.238
136.448
136.657
136.897
137.087
137.287
137.497
137.707
137.917
138.127
138.328
138.537
138.737
138.947
139.157
139.357
139.567
139.777
140.007
140.207
140.407
140.607
140.817
141.017
141.238
141.438
141.657
141.847
142.058
142.268
142.477
142.687
142.898
143.098
143.307
143.528
143.727
143.947
144.148
144.358
144.577
144.777
144.987
145.197
145.407
145.617
145.817
146.027
146.227
146.437
146.657
146.847
147.047
147.257
147.457
147.667
147.877
148.077
148.277
148.487
148.697
148.917
149.127
149.326
149.707
149.957
150.176
150.376
150.596
150.797
150.996
151.197
151.407
151.626
151.827
152.047
152.246
152.507
152.717
152.907
153.236
153.496
153.726
153.936
154.146
154.366
154.586
154.796
154.996
155.306
155.596
155.816
156.026
156.226
156.426
156.636
156.845
157.076
157.256
157.466
157.676
157.886
158.086
158.306
158.516
158.717
158.916
159.126
159.356
159.546
159.756
159.966
160.166
160.386
160.586
160.796
160.996
161.206
161.416
161.626
161.836
162.046
162.246
162.436
162.656
162.856
163.066
163.276
163.476
163.686
163.896
164.116
164.316
164.536
164.746
164.966
165.166
165.375
165.585
165.795
166.005
166.216
166.425
166.646
166.856
167.066
167.275
167.485
167.695
167.905
168.105
168.316
168.536
168.735
168.945
169.155
169.365
169.585
169.805
170.005
170.215
170.435
170.645
170.845
171.045
171.255
171.465
171.665
171.875
172.085
172.285
172.505
172.705
172.904
173.104
173.315
173.524
173.715
173.925
174.154
174.355
174.554
174.765
174.984
175.184
175.394
175.604
175.815
176.034
176.234
176.444
176.644
176.854
177.064
177.274
177.484
177.684
177.894
178.104
178.314
178.534
178.734
178.954
179.154
179.354
179.553
179.764
179.974
180.194
180.404
180.614
180.823
181.034
181.244
181.443
181.644
181.853
182.063
182.263
182.473
182.683
182.893
183.103
183.313
183.523
183.733
183.933
184.153
184.373
184.573
184.783
184.993
185.193
185.393
185.593
185.803
186.003
186.222
186.423
186.612
186.822
187.042
187.232
187.452
187.662
187.852
188.062
188.262
188.482
188.692
188.902
189.123
189.332
189.532
189.732
189.942
190.152
190.372
190.582
190.782
190.993
191.202
191.412
191.602
191.812
192.032
192.252
192.462
192.662
192.872
193.082
193.292
193.492
193.692
193.892
194.092
194.312
194.532
194.722
194.952
195.162
195.372
195.662
195.862
196.062
196.262
196.462
196.661
196.861
197.062
197.261
197.481
197.681
197.882
198.101
198.311
198.521
198.741
198.931
199.151
199.351
199.551
199.761
199.951
200.161
200.371
200.581
200.802
200.991
201.201
201.411
201.621
201.821
202.031
202.231
202.451
202.661
202.861
203.07
203.281
203.481
203.68
203.891
204.11
204.32
204.52
204.73
204.95
205.17
205.39
205.59
205.801
206.01
206.22
206.43
206.64
206.851
207.051
207.261
207.46
207.66
207.88
208.08
208.291
208.49
208.7
208.91
209.12
209.33
209.54
209.75
209.96
210.16
210.37
210.58
210.79
211
211.21
211.42
211.64
211.86
212.07
212.27
212.48
212.679
212.89
213.089
213.3
213.509
213.709
213.919
214.11
214.319
214.529
214.739
214.94
215.15
215.369
215.569
215.779
215.989
216.2
216.419
216.639
216.85
217.059
217.27
217.479
217.679
217.879
218.1
218.3
218.509
218.71
218.909
219.119
219.429
219.729
219.939
220.149
220.359
220.569
220.779
220.999
221.209
221.419
221.628
221.829
222.049
222.249
222.449
222.648
222.849
223.089
223.289
223.498
223.719
223.928
224.139
224.348
224.558
224.768
224.978
225.178
225.399
225.609
225.828
226.038
226.248
226.458
226.658
226.879
227.088
227.298
227.508
227.708
227.918
228.128
228.338
228.538
228.748
228.968
229.178
229.388
229.598
229.808
230.018
230.228
230.429
230.638
230.848
231.058
231.268
231.488
231.678
231.888
232.098
232.308
232.508
232.718
232.928
233.138
233.348
233.558
233.778
233.998
234.208
234.408
234.618
234.818
235.028
235.238
235.448
235.648
235.848
236.068
236.278
236.488
236.698
236.898
237.108
237.318
237.529
237.737
237.948
238.148
238.358
238.568
238.768
238.978
239.178
239.388
239.597
239.798
240.007
240.207
240.428
240.627
240.827
241.037
241.237
241.448
241.637
241.857
242.067
242.287
242.487
242.697
242.907
243.107
243.317
243.517
243.717
243.917
244.107
244.326
244.536
244.746
244.957
245.156
245.357
245.567
245.776
245.977
246.187
246.397
246.596
246.806
246.997
247.206
247.416
247.616
247.826
248.036
248.246
248.466
248.666
248.866
249.066
249.266
249.476
249.676
249.886
250.096
250.306
250.515
250.726
250.946
251.146
251.356
251.566
251.776
251.986
252.196
252.395
252.606
252.816
253.015
253.226
253.435
253.645
253.855
254.065
254.275
254.485
254.696
254.896
255.106
255.316
255.526
255.736
255.935
256.155
256.356
256.576
256.786
256.995
257.215
257.426
257.636
257.835
258.056
258.246
258.456
258.666
258.876
259.086
259.286
259.496
259.705
259.905
260.116
260.325
260.535
260.745
260.955
261.166
261.375
261.585
261.795
262.015
262.225
262.425
262.635
262.835
263.045
263.255
263.465
263.705
263.905
264.105
264.305
264.505
264.705
265.005
265.305
265.525
265.725
265.925
266.135
266.344
266.545
266.745
266.945
267.155
267.375
267.584
267.794
268.004
268.214
268.435
268.644
268.844
269.044
269.254
269.464
269.674
269.884
270.094
270.304
270.514
270.724
270.934
271.154
271.354
271.565
271.764
271.984
272.194
272.394
272.604
272.804
273.014
273.224
273.423
273.633
273.844
274.033
274.244
274.453
274.673
274.883
275.094
275.314
275.513
275.723
275.913
276.113
276.323
276.533
276.743
276.943
277.153
277.363
277.573
277.783
277.993
278.193
278.393
278.603
278.803
279.013
279.223
279.423
279.613
279.822
280.033
280.243
280.432
280.643
280.843
281.053
281.263
281.472
281.683
281.892
282.093
282.302
282.512
282.722
282.932
283.142
283.352
283.562
283.772
283.972
284.183
284.403
284.613
284.812
285.012
285.222
285.433
285.642
285.862
286.072
286.272
286.502
286.712
286.922
287.132
287.332
287.532
287.742
287.962
288.172
288.492
288.752
288.952
289.172
289.391
289.591
289.791
290.011
290.222
290.431
290.631
290.831
291.031
291.252
291.451
291.651
291.862
292.092
292.291
292.491
292.701
292.911
293.111
293.311
293.511
293.711
293.921
294.121
294.331
294.531
294.741
294.951
295.161
295.37
295.59
295.8
296.01
296.22
296.431
296.63
296.851
297.06
297.27
297.48
297.69
297.891
298.111
298.3
298.511
298.72
298.93
299.131
299.33
299.54
299.75
299.94
300.15
300.36
300.58
300.78
300.99
301.19
301.4
301.6
301.81
302.02
302.24
302.44
302.66
302.86
303.08
303.28
303.49
303.7
303.9
304.099
304.309
304.519
304.73
304.939
305.14
305.34
305.56
305.759
305.97
306.179
306.39
306.599
306.809
307.02
307.229
307.439
307.65
307.859
308.069
308.279
308.489
308.699
308.919
309.129
309.339
309.549
309.759
309.969
310.189
310.399
310.599
310.809
311.03
311.239

## Sheet: Figure 3d
new dose rate	signal	raw data
	--	--
	--	--
0.10745	0.00477	--
0.2019	0.00997	--
0.292	0.01387	--
0.37939	0.01847	--
0.46481	0.02133	--
0.54869	0.02673	--
0.31682	--	0.038
0.59531	0.0312	0.087
0.86097	0.0472	0.126
1.11862	0.05787	0.17622
1.37048	0.07357	0.25556
1.6178	0.08673	0.3
3.76993	0.14633	--
5.45225	0.21923	1
7.08386	0.31407	1.3
8.67877	0.3891	1.49333
10.245	0.45323	1.7
8.12831	0.35227	--
15.2735	0.7164	--
28.6995	1.381	3.7
41.5067	2.03857	4.97222
53.9277	2.67817	6.36111
66.0693	3.3067	6.94444
77.9929	3.8916	7.83333
114.263	5.70107	10.3333
214.706	11.4751	16
310.518	17.0918	21
403.442	22.6024	25.6667
494.276	28.0349	30.3333
583.477	33.3857	34
1028.24	44.132	42.3333
1932.11	87.9456	67.3333
2794.31	130.294	88.6667
3630.52	171.76	108.333
4447.91	212.697	128
5250.63	252.793	152.667
14300.2	485.005	250
20681.7	724.345	324
26870.8	959.421	390
32920.7	1191.13	460
38861.8	--	500

## Sheet: Figure 3e
LDR (dB)
89.6892
31.4806
16.4782
77.8171
17.4484
16.887
86.0206
84.437
22.3817
70.1417
106
105.838
68.3788
--
38.1012
65.0631

[truncated: 11 more sheets: Figure 4b, Figure 4c, Figure 4d, Figure 4e, Figure 5 S13 S14, Supplementary Figure 1, Supplementary Figure 2, Supplementary Figure 6, Supplementary Figure 7, Supplementary Figure 9-10, Supplementary Figure 15]
